# Supplementary material for: Dicyclo­hexyl­bis­(naphthalen-1-ylmeth­yl)phospho­nium chloride chloro­form disolvate
Source: Acta Crystallogr Sect E Struct Rep Online. 2012 Nov 17;68(Pt 12):o3373. doi: 10.1107/S1600536812046661 (PMC3588969; doi:10.1107/S1600536812046661)
Supplement: Supplementary file 1 [file e-68-o3373-sup1.cif]

##############################################################################
#                                                                            #
# This CIF contains the data in a paper accepted for publication in          #
# Acta Crystallographica Section E. It conforms to the requirements of       #
# Notes for Authors for Acta Crystallographica Section E, and has been       #
# peer reviewed under the auspices of the IUCr Commission on Journals.       #
#                                                                            #
# Full details of the Crystallographic Information File format               #
# are given in the paper "The Crystallographic Information File (CIF):       #
# a New Standard Archive File for Crystallography" by S. R. Hall, F. H.      #
# Allen and I. D. Brown [Acta Cryst. (1991), A47, 655-685].                  #
#                                                                            #
# The current version of the core CIF dictionary is obtainable from          #
# ftp://ftp.iucr.org/pub/cif_core.dic.                                       #
#                                                                            #
# Software is freely available for graphical display of the structure(s)     #
# in this CIF. For information consult the CIF software page                 #
# http://www.iucr.org/resources/cif/software.                                #
#                                                                            #
# This file may be used for bona fide research purposes within the           #
# scientific community so long as proper attribution is given to the journal # 
# article from which it was obtained.                                        #
#                                                                            #
##############################################################################
data_I
_audit_creation_method     SHELXL-97
_chemical_name_systematic
;
Dicyclohexylbis(naphthalen-1-ylmethyl)phosphonium chloride chloroform
disolvate
;
_chemical_name_common     ?
_chemical_formula_moiety     'C34 H40 P +, Cl -, 2(C H Cl3)'
_chemical_formula_sum     'C36 H42 Cl7 P'
_chemical_formula_iupac     'C34 H40 P +, Cl -, 2C H Cl3'
_chemical_formula_weight     753.82
_chemical_melting_point     ?
_symmetry_cell_setting     triclinic
_symmetry_space_group_name_H-M     'P -1'
_space_group_name_Hall     '-P 1'
loop_
    _symmetry_equiv_pos_as_xyz
    'x, y, z'
    '-x, -y, -z'
_cell_length_a     12.3079(2)
_cell_length_b     12.7150(2)
_cell_length_c     14.0310(3)
_cell_angle_alpha     77.7850(10)
_cell_angle_beta     64.2420(10)
_cell_angle_gamma     64.7380(10)
_cell_volume     1787.56(6)
_cell_formula_units_Z     2
_cell_measurement_reflns_used     9914
_cell_measurement_theta_min     2.43
_cell_measurement_theta_max     28.78
_cell_measurement_temperature     150(2)
_exptl_crystal_description     prism
_exptl_crystal_colour     colourless
_exptl_crystal_size_max     0.43
_exptl_crystal_size_mid     0.30
_exptl_crystal_size_min     0.19
_exptl_crystal_density_diffrn     1.401
_exptl_crystal_density_meas     ?
_exptl_crystal_density_method     'not measured'
_exptl_crystal_F_000     784
_exptl_absorpt_coefficient_mu     0.626
_exptl_absorpt_correction_type     multi-scan
_exptl_absorpt_process_details     '(SADABS; Bruker, 2008)'
_exptl_absorpt_correction_T_min     0.96
_exptl_absorpt_correction_T_max     1.00
_exptl_special_details     ?
_diffrn_ambient_temperature     150(2)
_diffrn_radiation_type     MoK\a
_diffrn_radiation_wavelength     0.71073
_diffrn_radiation_source     'fine-focus sealed tube'
_diffrn_radiation_monochromator     'curved graphite'
_diffrn_measurement_device_type     'Bruker Kappa APEXII DUO'
_diffrn_measurement_method     '\w and \f scans'
_diffrn_detector_area_resol_mean     8.33
_diffrn_reflns_number     40097
_diffrn_reflns_av_R_equivalents     0.0249
_diffrn_reflns_av_sigmaI/netI     0.0194
_diffrn_reflns_theta_min     1.61
_diffrn_reflns_theta_max     28.28
_diffrn_reflns_theta_full     28.28
_diffrn_measured_fraction_theta_max     1.000
_diffrn_measured_fraction_theta_full     1.000
_diffrn_reflns_limit_h_min     -16
_diffrn_reflns_limit_h_max     16
_diffrn_reflns_limit_k_min     -16
_diffrn_reflns_limit_k_max     16
_diffrn_reflns_limit_l_min     -18
_diffrn_reflns_limit_l_max     18
_diffrn_standards_decay_%     ?
_refine_special_details
;
Refinement of <i>F</i>^2^ against ALL reflections. The weighted <i>R</i>-factor
<i>wR</i> and goodness of fit <i>S</i> are based on <i>F</i>^2^, conventional
<i>R</i>-factors <i>R</i> are based on <i>F</i>, with <i>F</i> set to zero for
negative <i>F</i>^2^. The threshold expression of <i>F</i>^2^ >
\s(<i>F</i>^2^) is used only for calculating <i>R</i>-factors(gt) <i>etc</i>.
and is not relevant to the choice of reflections for refinement.
<i>R</i>-factors based on <i>F</i>^2^ are statistically about twice as large
as those based on <i>F</i>, and <i>R</i>- factors based on ALL data will be
even larger.
;
_reflns_number_total     8871
_reflns_number_gt     7562
_reflns_threshold_expression     I>2\s(I)
_refine_ls_structure_factor_coef     Fsqd
_refine_ls_matrix_type     full
_refine_ls_R_factor_all     0.0382
_refine_ls_R_factor_gt     0.0301
_refine_ls_wR_factor_gt     0.0757
_refine_ls_wR_factor_ref     0.0804
_refine_ls_goodness_of_fit_ref     1.025
_refine_ls_restrained_S_all     1.025
_refine_ls_number_reflns     8871
_refine_ls_number_parameters     397
_refine_ls_number_restraints     0
_refine_ls_hydrogen_treatment     constr
_refine_ls_weighting_scheme     calc
_refine_ls_weighting_details
         'calc w=1/[\s^2^(Fo^2^)+(0.0389P)^2^+0.7399P] where P=(Fo^2^+2Fc^2^)/3'
_atom_sites_solution_hydrogens     geom
_atom_sites_solution_primary     direct
_atom_sites_solution_secondary     difmap
_refine_ls_shift/su_max     0.001
_refine_ls_shift/su_mean     0.000
_refine_diff_density_max     0.528
_refine_diff_density_min     -0.439
_refine_ls_extinction_method     none
_refine_ls_extinction_coef     ?
loop_
    _atom_type_symbol
    _atom_type_description
    _atom_type_scat_dispersion_real
    _atom_type_scat_dispersion_imag
    _atom_type_scat_source
    'C' 'C' 0.0033 0.0016
                         'International Tables Vol C Tables 4.2.6.8 and 6.1.1.4'
    'H' 'H' 0.0000 0.0000
                         'International Tables Vol C Tables 4.2.6.8 and 6.1.1.4'
    'P' 'P' 0.1023 0.0942
                         'International Tables Vol C Tables 4.2.6.8 and 6.1.1.4'
    'Cl' 'Cl' 0.1484 0.1585
                         'International Tables Vol C Tables 4.2.6.8 and 6.1.1.4'
_computing_data_collection     'APEX2 (Bruker, 2011)'
_computing_cell_refinement     'SAINT (Bruker, 2009)'
_computing_data_reduction     'SAINT (Bruker, 2009)'
_computing_structure_solution     'SHELXS97 (Sheldrick, 2008)'
_computing_structure_refinement     'SHELXL97 (Sheldrick, 2008)'
_computing_molecular_graphics     'XP in SHELXTL (Sheldrick, 2008)'
_computing_publication_material     'SHELXTL (Sheldrick, 2008)'
loop_
    _atom_site_type_symbol
    _atom_site_label
    _atom_site_fract_x
    _atom_site_fract_y
    _atom_site_fract_z
    _atom_site_U_iso_or_equiv
    _atom_site_adp_type
    _atom_site_calc_flag
    _atom_site_refinement_flags
    _atom_site_occupancy
    _atom_site_symmetry_multiplicity
    _atom_site_disorder_assembly
    _atom_site_disorder_group
    C C1 0.44144(12) 0.61109(11) 0.90253(10) 0.0165(2) Uani d . 1 1 . .
    H H1A 0.5159 0.5375 0.8745 0.020 Uiso calc R 1 1 . .
    H H1B 0.4173 0.6098 0.9798 0.020 Uiso calc R 1 1 . .
    C C2 0.32732(12) 0.61845(11) 0.88257(10) 0.0167(2) Uani d . 1 1 . .
    C C3 0.20342(12) 0.68760(12) 0.94598(10) 0.0197(2) Uani d . 1 1 . .
    H H3 0.1905 0.7182 1.0079 0.024 Uiso calc R 1 1 . .
    C C4 0.09523(13) 0.71393(12) 0.92063(11) 0.0230(3) Uani d . 1 1 . .
    H H4 0.0107 0.7627 0.9648 0.028 Uiso calc R 1 1 . .
    C C5 0.11233(13) 0.66932(12) 0.83288(11) 0.0225(3) Uani d . 1 1 . .
    H H5 0.0402 0.6910 0.8138 0.027 Uiso calc R 1 1 . .
    C C6 0.23635(12) 0.59097(11) 0.76938(10) 0.0186(2) Uani d . 1 1 . .
    C C7 0.25333(14) 0.54077(12) 0.68056(11) 0.0236(3) Uani d . 1 1 . .
    H H7 0.1804 0.5593 0.6634 0.028 Uiso calc R 1 1 . .
    C C8 0.37273(14) 0.46629(13) 0.61920(11) 0.0260(3) Uani d . 1 1 . .
    H H8 0.3829 0.4344 0.5590 0.031 Uiso calc R 1 1 . .
    C C9 0.48129(14) 0.43644(12) 0.64492(11) 0.0250(3) Uani d . 1 1 . .
    H H9 0.5639 0.3830 0.6028 0.030 Uiso calc R 1 1 . .
    C C10 0.46889(13) 0.48361(11) 0.72995(10) 0.0204(2) Uani d . 1 1 . .
    H H10 0.5431 0.4629 0.7460 0.024 Uiso calc R 1 1 . .
    C C11 0.34605(12) 0.56336(11) 0.79468(10) 0.0170(2) Uani d . 1 1 . .
    C C12 0.36962(12) 0.85580(11) 0.92346(10) 0.0202(2) Uani d . 1 1 . .
    H H12A 0.2826 0.8574 0.9382 0.024 Uiso calc R 1 1 . .
    H H12B 0.3797 0.8409 0.9919 0.024 Uiso calc R 1 1 . .
    C C13 0.37027(12) 0.97536(11) 0.88234(10) 0.0189(2) Uani d . 1 1 . .
    C C14 0.46891(13) 1.00426(12) 0.87525(11) 0.0237(3) Uani d . 1 1 . .
    H H14 0.5370 0.9478 0.8953 0.028 Uiso calc R 1 1 . .
    C C15 0.47188(15) 1.11567(13) 0.83897(12) 0.0299(3) Uani d . 1 1 . .
    H H15 0.5414 1.1335 0.8347 0.036 Uiso calc R 1 1 . .
    C C16 0.37468(15) 1.19780(13) 0.80997(12) 0.0297(3) Uani d . 1 1 . .
    H H16 0.3778 1.2722 0.7843 0.036 Uiso calc R 1 1 . .
    C C17 0.26942(14) 1.17314(12) 0.81783(10) 0.0242(3) Uani d . 1 1 . .
    C C18 0.16649(17) 1.25885(13) 0.78941(12) 0.0339(4) Uani d . 1 1 . .
    H H18 0.1702 1.3329 0.7627 0.041 Uiso calc R 1 1 . .
    C C19 0.06345(16) 1.23673(14) 0.79980(13) 0.0361(4) Uani d . 1 1 . .
    H H19 -0.0040 1.2950 0.7800 0.043 Uiso calc R 1 1 . .
    C C20 0.05607(15) 1.12812(14) 0.83962(13) 0.0320(3) Uani d . 1 1 . .
    H H20 -0.0173 1.1137 0.8480 0.038 Uiso calc R 1 1 . .
    C C21 0.15393(14) 1.04247(12) 0.86660(11) 0.0253(3) Uani d . 1 1 . .
    H H21 0.1476 0.9692 0.8930 0.030 Uiso calc R 1 1 . .
    C C22 0.26485(13) 1.06140(11) 0.85580(10) 0.0194(2) Uani d . 1 1 . .
    C C23 0.65067(12) 0.69625(11) 0.84201(10) 0.0163(2) Uani d . 1 1 . .
    H H23 0.6741 0.7663 0.8160 0.020 Uiso calc R 1 1 . .
    C C24 0.64789(13) 0.66496(12) 0.95505(10) 0.0214(3) Uani d . 1 1 . .
    H H24A 0.5826 0.7314 1.0013 0.026 Uiso calc R 1 1 . .
    H H24B 0.6218 0.5974 0.9838 0.026 Uiso calc R 1 1 . .
    C C25 0.78219(13) 0.63550(13) 0.95501(11) 0.0239(3) Uani d . 1 1 . .
    H H25A 0.8033 0.7061 0.9346 0.029 Uiso calc R 1 1 . .
    H H25B 0.7800 0.6102 1.0274 0.029 Uiso calc R 1 1 . .
    C C26 0.88789(13) 0.53957(12) 0.87858(11) 0.0241(3) Uani d . 1 1 . .
    H H26A 0.8724 0.4664 0.9036 0.029 Uiso calc R 1 1 . .
    H H26B 0.9739 0.5262 0.8771 0.029 Uiso calc R 1 1 . .
    C C27 0.88938(12) 0.57150(12) 0.76716(11) 0.0227(3) Uani d . 1 1 . .
    H H27A 0.9569 0.5066 0.7197 0.027 Uiso calc R 1 1 . .
    H H27B 0.9118 0.6411 0.7398 0.027 Uiso calc R 1 1 . .
    C C28 0.75650(12) 0.59640(11) 0.76726(10) 0.0203(2) Uani d . 1 1 . .
    H H28A 0.7359 0.5256 0.7910 0.024 Uiso calc R 1 1 . .
    H H28B 0.7586 0.6182 0.6946 0.024 Uiso calc R 1 1 . .
    C C29 0.50206(12) 0.75688(11) 0.70404(9) 0.0165(2) Uani d . 1 1 . .
    H H29 0.5433 0.6776 0.6747 0.020 Uiso calc R 1 1 . .
    C C30 0.58989(13) 0.82273(12) 0.62941(10) 0.0212(3) Uani d . 1 1 . .
    H H30A 0.5469 0.9060 0.6468 0.025 Uiso calc R 1 1 . .
    H H30B 0.6741 0.7900 0.6379 0.025 Uiso calc R 1 1 . .
    C C31 0.61324(13) 0.80974(13) 0.51507(10) 0.0246(3) Uani d . 1 1 . .
    H H31A 0.6667 0.8541 0.4666 0.030 Uiso calc R 1 1 . .
    H H31B 0.6629 0.7268 0.4968 0.030 Uiso calc R 1 1 . .
    C C32 0.48614(14) 0.85304(13) 0.49863(11) 0.0263(3) Uani d . 1 1 . .
    H H32A 0.5059 0.8339 0.4266 0.032 Uiso calc R 1 1 . .
    H H32B 0.4445 0.9388 0.5038 0.032 Uiso calc R 1 1 . .
    C C33 0.39099(13) 0.79931(12) 0.57971(10) 0.0226(3) Uani d . 1 1 . .
    H H33A 0.4259 0.7153 0.5669 0.027 Uiso calc R 1 1 . .
    H H33B 0.3065 0.8366 0.5714 0.027 Uiso calc R 1 1 . .
    C C34 0.36958(12) 0.81527(11) 0.69249(10) 0.0183(2) Uani d . 1 1 . .
    H H34A 0.3083 0.7794 0.7442 0.022 Uiso calc R 1 1 . .
    H H34B 0.3314 0.8992 0.7068 0.022 Uiso calc R 1 1 . .
    C C35 0.89295(14) 0.32618(14) 0.56997(11) 0.0283(3) Uani d . 1 1 . .
    H H35 0.8467 0.3208 0.6485 0.034 Uiso calc R 1 1 . .
    C C36 0.14817(15) -0.01492(14) 0.26931(12) 0.0309(3) Uani d . 1 1 . .
    H H36 0.1925 -0.1015 0.2645 0.037 Uiso calc R 1 1 . .
    Cl Cl1 0.71624(3) 0.29319(3) 0.82907(2) 0.02431(7) Uani d . 1 1 . .
    Cl Cl2 0.83623(5) 0.47307(4) 0.52736(3) 0.04050(10) Uani d . 1 1 . .
    Cl Cl3 1.06121(4) 0.27508(5) 0.53884(4) 0.04713(12) Uani d . 1 1 . .
    Cl Cl4 0.86009(4) 0.24063(4) 0.51101(4) 0.04124(10) Uani d . 1 1 . .
    Cl Cl5 0.19955(5) 0.03165(5) 0.34606(4) 0.05000(12) Uani d . 1 1 . .
    Cl Cl6 0.19249(5) 0.04763(4) 0.14031(3) 0.04382(11) Uani d . 1 1 . .
    Cl Cl7 -0.02108(4) 0.02160(5) 0.32916(4) 0.04959(12) Uani d . 1 1 . .
    P P1 0.49134(3) 0.73346(3) 0.84032(2) 0.01467(7) Uani d . 1 1 . .
loop_
    _atom_site_aniso_label
    _atom_site_aniso_U_11
    _atom_site_aniso_U_22
    _atom_site_aniso_U_33
    _atom_site_aniso_U_12
    _atom_site_aniso_U_13
    _atom_site_aniso_U_23
    C1 0.0170(6) 0.0159(6) 0.0181(5) -0.0075(5) -0.0085(5) 0.0031(4)
    C2 0.0170(6) 0.0171(6) 0.0173(5) -0.0088(5) -0.0077(5) 0.0041(4)
    C3 0.0191(6) 0.0231(6) 0.0167(6) -0.0103(5) -0.0054(5) 0.0008(5)
    C4 0.0157(6) 0.0266(7) 0.0226(6) -0.0076(5) -0.0039(5) -0.0024(5)
    C5 0.0169(6) 0.0264(7) 0.0259(6) -0.0091(5) -0.0099(5) 0.0011(5)
    C6 0.0187(6) 0.0200(6) 0.0195(6) -0.0096(5) -0.0085(5) 0.0021(5)
    C7 0.0254(7) 0.0271(7) 0.0238(6) -0.0131(6) -0.0122(5) 0.0010(5)
    C8 0.0307(7) 0.0274(7) 0.0234(6) -0.0136(6) -0.0098(6) -0.0036(5)
    C9 0.0229(7) 0.0222(7) 0.0257(7) -0.0078(5) -0.0050(5) -0.0045(5)
    C10 0.0177(6) 0.0184(6) 0.0243(6) -0.0064(5) -0.0082(5) -0.0001(5)
    C11 0.0177(6) 0.0166(6) 0.0173(5) -0.0085(5) -0.0067(5) 0.0029(4)
    C12 0.0170(6) 0.0158(6) 0.0205(6) -0.0033(5) -0.0038(5) -0.0011(5)
    C13 0.0186(6) 0.0171(6) 0.0163(5) -0.0047(5) -0.0036(5) -0.0032(4)
    C14 0.0200(6) 0.0232(7) 0.0257(7) -0.0055(5) -0.0068(5) -0.0069(5)
    C15 0.0263(7) 0.0296(8) 0.0324(7) -0.0149(6) -0.0006(6) -0.0127(6)
    C16 0.0350(8) 0.0198(7) 0.0262(7) -0.0133(6) -0.0006(6) -0.0037(5)
    C17 0.0292(7) 0.0175(6) 0.0164(6) -0.0045(5) -0.0037(5) -0.0034(5)
    C18 0.0422(9) 0.0198(7) 0.0242(7) -0.0002(6) -0.0111(6) 0.0001(5)
    C19 0.0359(8) 0.0308(8) 0.0293(7) 0.0071(7) -0.0182(7) -0.0083(6)
    C20 0.0255(7) 0.0329(8) 0.0351(8) 0.0011(6) -0.0148(6) -0.0163(6)
    C21 0.0228(7) 0.0210(6) 0.0302(7) -0.0027(5) -0.0103(6) -0.0093(5)
    C22 0.0210(6) 0.0166(6) 0.0160(5) -0.0032(5) -0.0052(5) -0.0050(4)
    C23 0.0154(5) 0.0160(6) 0.0180(6) -0.0059(5) -0.0065(5) -0.0013(4)
    C24 0.0183(6) 0.0269(7) 0.0181(6) -0.0066(5) -0.0076(5) -0.0023(5)
    C25 0.0221(6) 0.0284(7) 0.0248(6) -0.0089(6) -0.0130(5) -0.0007(5)
    C26 0.0187(6) 0.0226(7) 0.0304(7) -0.0066(5) -0.0119(5) 0.0024(5)
    C27 0.0155(6) 0.0219(6) 0.0257(6) -0.0049(5) -0.0049(5) -0.0025(5)
    C28 0.0175(6) 0.0201(6) 0.0215(6) -0.0051(5) -0.0062(5) -0.0053(5)
    C29 0.0178(6) 0.0166(6) 0.0153(5) -0.0070(5) -0.0070(5) 0.0011(4)
    C30 0.0224(6) 0.0229(6) 0.0191(6) -0.0118(5) -0.0079(5) 0.0043(5)
    C31 0.0232(7) 0.0280(7) 0.0180(6) -0.0099(6) -0.0050(5) 0.0018(5)
    C32 0.0292(7) 0.0310(7) 0.0174(6) -0.0109(6) -0.0100(5) 0.0024(5)
    C33 0.0235(6) 0.0249(7) 0.0210(6) -0.0077(5) -0.0116(5) -0.0006(5)
    C34 0.0181(6) 0.0179(6) 0.0182(6) -0.0062(5) -0.0078(5) 0.0013(5)
    C35 0.0259(7) 0.0374(8) 0.0219(6) -0.0135(6) -0.0069(6) -0.0039(6)
    C36 0.0313(8) 0.0293(8) 0.0281(7) -0.0107(6) -0.0058(6) -0.0078(6)
    Cl1 0.02448(16) 0.02486(16) 0.01802(14) -0.00554(13) -0.00729(12)
                                                                    -0.00050(11)
    Cl2 0.0563(3) 0.0318(2) 0.0359(2) -0.01182(18) -0.02168(19) -0.00852(16)
    Cl3 0.0290(2) 0.0641(3) 0.0494(3) -0.0193(2) -0.01541(18) -0.0004(2)
    Cl4 0.0438(2) 0.0338(2) 0.0546(3) -0.01270(18) -0.0253(2) -0.00839(18)
    Cl5 0.0404(2) 0.0713(3) 0.0443(2) -0.0256(2) -0.00782(19) -0.0232(2)
    Cl6 0.0471(2) 0.0364(2) 0.0358(2) -0.01224(19) -0.01105(18) 0.00287(17)
    Cl7 0.0329(2) 0.0653(3) 0.0516(3) -0.0232(2) -0.00251(19) -0.0249(2)
    P1 0.01423(14) 0.01409(14) 0.01540(14) -0.00529(11) -0.00604(11) 0.00047(11)
_geom_special_details
;
All e.s.d.'s (except the e.s.d. in the dihedral angle between two l.s. planes)
are estimated using the full covariance matrix. The cell e.s.d.'s are taken
into account individually in the estimation of e.s.d.'s in distances, angles
and torsion angles; correlations between e.s.d.'s in cell parameters are only
used when they are defined by crystal symmetry. An approximate (isotropic)
treatment of cell e.s.d.'s is used for estimating e.s.d.'s involving l.s.
planes.
;
loop_
    _geom_bond_atom_site_label_1
    _geom_bond_atom_site_label_2
    _geom_bond_site_symmetry_2
    _geom_bond_distance
    _geom_bond_publ_flag
    C1 C2 . 1.5095(16) ?
    C1 P1 . 1.8262(12) ?
    C1 H1A . 0.9900 ?
    C1 H1B . 0.9900 ?
    C2 C3 . 1.3775(18) ?
    C2 C11 . 1.4301(17) ?
    C3 C4 . 1.4116(18) ?
    C3 H3 . 0.9500 ?
    C4 C5 . 1.3603(19) ?
    C4 H4 . 0.9500 ?
    C5 C6 . 1.4185(19) ?
    C5 H5 . 0.9500 ?
    C6 C7 . 1.4144(18) ?
    C6 C11 . 1.4253(17) ?
    C7 C8 . 1.362(2) ?
    C7 H7 . 0.9500 ?
    C8 C9 . 1.410(2) ?
    C8 H8 . 0.9500 ?
    C9 C10 . 1.3685(19) ?
    C9 H9 . 0.9500 ?
    C10 C11 . 1.4236(18) ?
    C10 H10 . 0.9500 ?
    C12 C13 . 1.5097(17) ?
    C12 P1 . 1.8124(13) ?
    C12 H12A . 0.9900 ?
    C12 H12B . 0.9900 ?
    C13 C14 . 1.3708(19) ?
    C13 C22 . 1.4335(18) ?
    C14 C15 . 1.411(2) ?
    C14 H14 . 0.9500 ?
    C15 C16 . 1.365(2) ?
    C15 H15 . 0.9500 ?
    C16 C17 . 1.413(2) ?
    C16 H16 . 0.9500 ?
    C17 C22 . 1.4239(19) ?
    C17 C18 . 1.424(2) ?
    C18 C19 . 1.355(3) ?
    C18 H18 . 0.9500 ?
    C19 C20 . 1.401(2) ?
    C19 H19 . 0.9500 ?
    C20 C21 . 1.372(2) ?
    C20 H20 . 0.9500 ?
    C21 C22 . 1.4247(19) ?
    C21 H21 . 0.9500 ?
    C23 C24 . 1.5403(17) ?
    C23 C28 . 1.5405(17) ?
    C23 P1 . 1.8204(12) ?
    C23 H23 . 1.0000 ?
    C24 C25 . 1.5308(18) ?
    C24 H24A . 0.9900 ?
    C24 H24B . 0.9900 ?
    C25 C26 . 1.522(2) ?
    C25 H25A . 0.9900 ?
    C25 H25B . 0.9900 ?
    C26 C27 . 1.5237(19) ?
    C26 H26A . 0.9900 ?
    C26 H26B . 0.9900 ?
    C27 C28 . 1.5269(18) ?
    C27 H27A . 0.9900 ?
    C27 H27B . 0.9900 ?
    C28 H28A . 0.9900 ?
    C28 H28B . 0.9900 ?
    C29 C34 . 1.5433(17) ?
    C29 C30 . 1.5439(17) ?
    C29 P1 . 1.8264(12) ?
    C29 H29 . 1.0000 ?
    C30 C31 . 1.5344(18) ?
    C30 H30A . 0.9900 ?
    C30 H30B . 0.9900 ?
    C31 C32 . 1.526(2) ?
    C31 H31A . 0.9900 ?
    C31 H31B . 0.9900 ?
    C32 C33 . 1.5260(19) ?
    C32 H32A . 0.9900 ?
    C32 H32B . 0.9900 ?
    C33 C34 . 1.5305(17) ?
    C33 H33A . 0.9900 ?
    C33 H33B . 0.9900 ?
    C34 H34A . 0.9900 ?
    C34 H34B . 0.9900 ?
    C35 Cl4 . 1.7546(15) ?
    C35 Cl3 . 1.7571(15) ?
    C35 Cl2 . 1.7636(16) ?
    C35 H35 . 1.0000 ?
    C36 Cl7 . 1.7548(16) ?
    C36 Cl5 . 1.7582(16) ?
    C36 Cl6 . 1.7632(16) ?
    C36 H36 . 1.0000 ?
loop_
    _geom_angle_atom_site_label_1
    _geom_angle_atom_site_label_2
    _geom_angle_atom_site_label_3
    _geom_angle_site_symmetry_1
    _geom_angle_site_symmetry_3
    _geom_angle
    _geom_angle_publ_flag
    C2 C1 P1 . . 111.98(8) ?
    C2 C1 H1A . . 109.2 ?
    P1 C1 H1A . . 109.2 ?
    C2 C1 H1B . . 109.2 ?
    P1 C1 H1B . . 109.2 ?
    H1A C1 H1B . . 107.9 ?
    C3 C2 C11 . . 119.73(11) ?
    C3 C2 C1 . . 118.60(11) ?
    C11 C2 C1 . . 121.46(11) ?
    C2 C3 C4 . . 121.25(12) ?
    C2 C3 H3 . . 119.4 ?
    C4 C3 H3 . . 119.4 ?
    C5 C4 C3 . . 119.85(12) ?
    C5 C4 H4 . . 120.1 ?
    C3 C4 H4 . . 120.1 ?
    C4 C5 C6 . . 120.96(12) ?
    C4 C5 H5 . . 119.5 ?
    C6 C5 H5 . . 119.5 ?
    C7 C6 C5 . . 121.09(12) ?
    C7 C6 C11 . . 119.40(12) ?
    C5 C6 C11 . . 119.51(12) ?
    C8 C7 C6 . . 120.98(13) ?
    C8 C7 H7 . . 119.5 ?
    C6 C7 H7 . . 119.5 ?
    C7 C8 C9 . . 120.05(13) ?
    C7 C8 H8 . . 120.0 ?
    C9 C8 H8 . . 120.0 ?
    C10 C9 C8 . . 120.68(13) ?
    C10 C9 H9 . . 119.7 ?
    C8 C9 H9 . . 119.7 ?
    C9 C10 C11 . . 120.77(12) ?
    C9 C10 H10 . . 119.6 ?
    C11 C10 H10 . . 119.6 ?
    C10 C11 C6 . . 118.10(11) ?
    C10 C11 C2 . . 123.55(11) ?
    C6 C11 C2 . . 118.35(11) ?
    C13 C12 P1 . . 117.85(9) ?
    C13 C12 H12A . . 107.8 ?
    P1 C12 H12A . . 107.8 ?
    C13 C12 H12B . . 107.8 ?
    P1 C12 H12B . . 107.8 ?
    H12A C12 H12B . . 107.2 ?
    C14 C13 C22 . . 119.42(12) ?
    C14 C13 C12 . . 119.94(12) ?
    C22 C13 C12 . . 120.56(12) ?
    C13 C14 C15 . . 121.69(13) ?
    C13 C14 H14 . . 119.2 ?
    C15 C14 H14 . . 119.2 ?
    C16 C15 C14 . . 119.87(14) ?
    C16 C15 H15 . . 120.1 ?
    C14 C15 H15 . . 120.1 ?
    C15 C16 C17 . . 120.65(13) ?
    C15 C16 H16 . . 119.7 ?
    C17 C16 H16 . . 119.7 ?
    C16 C17 C22 . . 119.77(13) ?
    C16 C17 C18 . . 121.05(14) ?
    C22 C17 C18 . . 119.17(14) ?
    C19 C18 C17 . . 121.25(15) ?
    C19 C18 H18 . . 119.4 ?
    C17 C18 H18 . . 119.4 ?
    C18 C19 C20 . . 120.16(14) ?
    C18 C19 H19 . . 119.9 ?
    C20 C19 H19 . . 119.9 ?
    C21 C20 C19 . . 120.53(15) ?
    C21 C20 H20 . . 119.7 ?
    C19 C20 H20 . . 119.7 ?
    C20 C21 C22 . . 121.23(14) ?
    C20 C21 H21 . . 119.4 ?
    C22 C21 H21 . . 119.4 ?
    C17 C22 C21 . . 117.63(12) ?
    C17 C22 C13 . . 118.54(12) ?
    C21 C22 C13 . . 123.83(12) ?
    C24 C23 C28 . . 110.48(10) ?
    C24 C23 P1 . . 111.40(8) ?
    C28 C23 P1 . . 111.39(8) ?
    C24 C23 H23 . . 107.8 ?
    C28 C23 H23 . . 107.8 ?
    P1 C23 H23 . . 107.8 ?
    C25 C24 C23 . . 110.61(10) ?
    C25 C24 H24A . . 109.5 ?
    C23 C24 H24A . . 109.5 ?
    C25 C24 H24B . . 109.5 ?
    C23 C24 H24B . . 109.5 ?
    H24A C24 H24B . . 108.1 ?
    C26 C25 C24 . . 111.50(11) ?
    C26 C25 H25A . . 109.3 ?
    C24 C25 H25A . . 109.3 ?
    C26 C25 H25B . . 109.3 ?
    C24 C25 H25B . . 109.3 ?
    H25A C25 H25B . . 108.0 ?
    C25 C26 C27 . . 111.24(11) ?
    C25 C26 H26A . . 109.4 ?
    C27 C26 H26A . . 109.4 ?
    C25 C26 H26B . . 109.4 ?
    C27 C26 H26B . . 109.4 ?
    H26A C26 H26B . . 108.0 ?
    C26 C27 C28 . . 110.69(11) ?
    C26 C27 H27A . . 109.5 ?
    C28 C27 H27A . . 109.5 ?
    C26 C27 H27B . . 109.5 ?
    C28 C27 H27B . . 109.5 ?
    H27A C27 H27B . . 108.1 ?
    C27 C28 C23 . . 109.78(10) ?
    C27 C28 H28A . . 109.7 ?
    C23 C28 H28A . . 109.7 ?
    C27 C28 H28B . . 109.7 ?
    C23 C28 H28B . . 109.7 ?
    H28A C28 H28B . . 108.2 ?
    C34 C29 C30 . . 108.06(10) ?
    C34 C29 P1 . . 114.87(8) ?
    C30 C29 P1 . . 115.54(9) ?
    C34 C29 H29 . . 105.8 ?
    C30 C29 H29 . . 105.8 ?
    P1 C29 H29 . . 105.8 ?
    C31 C30 C29 . . 108.37(11) ?
    C31 C30 H30A . . 110.0 ?
    C29 C30 H30A . . 110.0 ?
    C31 C30 H30B . . 110.0 ?
    C29 C30 H30B . . 110.0 ?
    H30A C30 H30B . . 108.4 ?
    C32 C31 C30 . . 112.35(11) ?
    C32 C31 H31A . . 109.1 ?
    C30 C31 H31A . . 109.1 ?
    C32 C31 H31B . . 109.1 ?
    C30 C31 H31B . . 109.1 ?
    H31A C31 H31B . . 107.9 ?
    C31 C32 C33 . . 112.32(11) ?
    C31 C32 H32A . . 109.1 ?
    C33 C32 H32A . . 109.1 ?
    C31 C32 H32B . . 109.1 ?
    C33 C32 H32B . . 109.1 ?
    H32A C32 H32B . . 107.9 ?
    C32 C33 C34 . . 110.81(11) ?
    C32 C33 H33A . . 109.5 ?
    C34 C33 H33A . . 109.5 ?
    C32 C33 H33B . . 109.5 ?
    C34 C33 H33B . . 109.5 ?
    H33A C33 H33B . . 108.1 ?
    C33 C34 C29 . . 108.82(10) ?
    C33 C34 H34A . . 109.9 ?
    C29 C34 H34A . . 109.9 ?
    C33 C34 H34B . . 109.9 ?
    C29 C34 H34B . . 109.9 ?
    H34A C34 H34B . . 108.3 ?
    Cl4 C35 Cl3 . . 110.35(8) ?
    Cl4 C35 Cl2 . . 110.55(8) ?
    Cl3 C35 Cl2 . . 109.80(8) ?
    Cl4 C35 H35 . . 108.7 ?
    Cl3 C35 H35 . . 108.7 ?
    Cl2 C35 H35 . . 108.7 ?
    Cl7 C36 Cl5 . . 110.33(8) ?
    Cl7 C36 Cl6 . . 110.53(9) ?
    Cl5 C36 Cl6 . . 110.16(9) ?
    Cl7 C36 H36 . . 108.6 ?
    Cl5 C36 H36 . . 108.6 ?
    Cl6 C36 H36 . . 108.6 ?
    C12 P1 C23 . . 110.81(6) ?
    C12 P1 C1 . . 105.26(6) ?
    C23 P1 C1 . . 107.20(6) ?
    C12 P1 C29 . . 113.35(6) ?
    C23 P1 C29 . . 110.05(6) ?
    C1 P1 C29 . . 109.88(6) ?
loop_
    _geom_torsion_atom_site_label_1
    _geom_torsion_atom_site_label_2
    _geom_torsion_atom_site_label_3
    _geom_torsion_atom_site_label_4
    _geom_torsion_site_symmetry_1
    _geom_torsion_site_symmetry_2
    _geom_torsion_site_symmetry_3
    _geom_torsion_site_symmetry_4
    _geom_torsion
    _geom_torsion_publ_flag
    P1 C1 C2 C3 . . . . -82.43(12) ?
    P1 C1 C2 C11 . . . . 92.37(12) ?
    C11 C2 C3 C4 . . . . -5.77(19) ?
    C1 C2 C3 C4 . . . . 169.12(12) ?
    C2 C3 C4 C5 . . . . 0.9(2) ?
    C3 C4 C5 C6 . . . . 3.7(2) ?
    C4 C5 C6 C7 . . . . 177.41(13) ?
    C4 C5 C6 C11 . . . . -3.3(2) ?
    C5 C6 C7 C8 . . . . 179.46(13) ?
    C11 C6 C7 C8 . . . . 0.2(2) ?
    C6 C7 C8 C9 . . . . 1.2(2) ?
    C7 C8 C9 C10 . . . . -1.5(2) ?
    C8 C9 C10 C11 . . . . 0.3(2) ?
    C9 C10 C11 C6 . . . . 1.03(19) ?
    C9 C10 C11 C2 . . . . -177.99(12) ?
    C7 C6 C11 C10 . . . . -1.30(18) ?
    C5 C6 C11 C10 . . . . 179.43(12) ?
    C7 C6 C11 C2 . . . . 177.78(12) ?
    C5 C6 C11 C2 . . . . -1.49(18) ?
    C3 C2 C11 C10 . . . . -175.03(12) ?
    C1 C2 C11 C10 . . . . 10.23(18) ?
    C3 C2 C11 C6 . . . . 5.94(17) ?
    C1 C2 C11 C6 . . . . -168.79(11) ?
    P1 C12 C13 C14 . . . . -70.57(15) ?
    P1 C12 C13 C22 . . . . 112.77(12) ?
    C22 C13 C14 C15 . . . . -2.2(2) ?
    C12 C13 C14 C15 . . . . -178.90(12) ?
    C13 C14 C15 C16 . . . . 0.1(2) ?
    C14 C15 C16 C17 . . . . 1.2(2) ?
    C15 C16 C17 C22 . . . . -0.3(2) ?
    C15 C16 C17 C18 . . . . 178.96(14) ?
    C16 C17 C18 C19 . . . . -178.01(14) ?
    C22 C17 C18 C19 . . . . 1.3(2) ?
    C17 C18 C19 C20 . . . . 0.3(2) ?
    C18 C19 C20 C21 . . . . -1.2(2) ?
    C19 C20 C21 C22 . . . . 0.5(2) ?
    C16 C17 C22 C21 . . . . 177.34(12) ?
    C18 C17 C22 C21 . . . . -1.99(18) ?
    C16 C17 C22 C13 . . . . -1.76(18) ?
    C18 C17 C22 C13 . . . . 178.92(12) ?
    C20 C21 C22 C17 . . . . 1.1(2) ?
    C20 C21 C22 C13 . . . . -179.82(13) ?
    C14 C13 C22 C17 . . . . 3.00(18) ?
    C12 C13 C22 C17 . . . . 179.68(11) ?
    C14 C13 C22 C21 . . . . -176.03(13) ?
    C12 C13 C22 C21 . . . . 0.64(19) ?
    C28 C23 C24 C25 . . . . 56.37(14) ?
    P1 C23 C24 C25 . . . . -179.26(9) ?
    C23 C24 C25 C26 . . . . -54.96(15) ?
    C24 C25 C26 C27 . . . . 55.49(15) ?
    C25 C26 C27 C28 . . . . -57.30(15) ?
    C26 C27 C28 C23 . . . . 58.46(14) ?
    C24 C23 C28 C27 . . . . -58.14(14) ?
    P1 C23 C28 C27 . . . . 177.48(9) ?
    C34 C29 C30 C31 . . . . -62.81(13) ?
    P1 C29 C30 C31 . . . . 166.94(9) ?
    C29 C30 C31 C32 . . . . 56.70(15) ?
    C30 C31 C32 C33 . . . . -51.85(16) ?
    C31 C32 C33 C34 . . . . 52.53(16) ?
    C32 C33 C34 C29 . . . . -59.07(14) ?
    C30 C29 C34 C33 . . . . 64.66(13) ?
    P1 C29 C34 C33 . . . . -164.72(9) ?
    C13 C12 P1 C23 . . . . 75.13(11) ?
    C13 C12 P1 C1 . . . . -169.30(10) ?
    C13 C12 P1 C29 . . . . -49.18(12) ?
    C24 C23 P1 C12 . . . . 59.03(10) ?
    C28 C23 P1 C12 . . . . -177.12(9) ?
    C24 C23 P1 C1 . . . . -55.33(10) ?
    C28 C23 P1 C1 . . . . 68.52(10) ?
    C24 C23 P1 C29 . . . . -174.80(9) ?
    C28 C23 P1 C29 . . . . -50.95(10) ?
    C2 C1 P1 C12 . . . . 75.77(10) ?
    C2 C1 P1 C23 . . . . -166.20(9) ?
    C2 C1 P1 C29 . . . . -46.61(10) ?
    C34 C29 P1 C12 . . . . -42.18(11) ?
    C30 C29 P1 C12 . . . . 84.71(10) ?
    C34 C29 P1 C23 . . . . -166.90(9) ?
    C30 C29 P1 C23 . . . . -40.01(11) ?
    C34 C29 P1 C1 . . . . 75.27(10) ?
    C30 C29 P1 C1 . . . . -157.84(9) ?
data_global
_journal_date_recd_electronic     2012-10-26
_journal_date_accepted     2012-11-12
_journal_name_full     'Acta Crystallographica, Section E'
_journal_year     2012
_journal_volume     68
_journal_issue     12
_journal_page_first     o3373
_journal_page_last     o3373
_journal_paper_category     QO
_journal_paper_doi     10.1107/S1600536812046661
_journal_coeditor_code     PK2454
_publ_contact_author_name     'Prof. Matthias Beller'
_publ_contact_author_address
;
Leibniz-Institut f\"ur Katalyse e. V. an der Universit\"at Rostock,
Albert-Einstein-Strasse 29a, 18059 Rostock, Germany
;
_publ_contact_author_email     matthias.beller@catalysis.de
_publ_contact_author_fax     '+49(381)1281-51113'
_publ_contact_author_phone     '+49(381)1281-113'
_publ_section_title
;
Dicyclohexylbis(naphthalen-1-ylmethyl)phosphonium chloride chloroform disolvate
;
loop_
    _publ_author_name
    _publ_author_address
    'Gowrisankar, Saravanan'
;
Leibniz-Institut f\"ur Katalyse e. V. an der Universit\"at Rostock,
Albert-Einstein-Strasse 29a, 18059 Rostock, Germany
;
    'Neumann, Helfried'
;
Leibniz-Institut f\"ur Katalyse e. V. an der Universit\"at Rostock,
Albert-Einstein-Strasse 29a, 18059 Rostock, Germany
;
    'Spannenberg, Anke'
;
Leibniz-Institut f\"ur Katalyse e. V. an der Universit\"at Rostock,
Albert-Einstein-Strasse 29a, 18059 Rostock, Germany
;
    'Beller, Matthias'
;
Leibniz-Institut f\"ur Katalyse e. V. an der Universit\"at Rostock,
Albert-Einstein-Strasse 29a, 18059 Rostock, Germany
;
