# Supplementary material for: Dicyclo­hexyl­bis­(naphthalen-1-ylmeth­yl)phospho­nium chloride chloro­form disolvate
Source: Acta Crystallogr Sect E Struct Rep Online. 2012 Nov 17;68(Pt 12):o3373. doi: 10.1107/S1600536812046661 (PMC3588969; doi:10.1107/S1600536812046661)
Supplement: Supplementary file 2 [file e-68-o3373-Isup2.hkl]

# 
# h,k,l, Fc-squared, Fo-squared, sigma(Fo-squared) and status flag 
# 
data_I
_shelx_title ' AX0179_multiscan_t in P-1' 
_shelx_refln_list_code          4 
_shelx_F_calc_maximum      219.83 
_exptl_crystal_F_000       784.00 
_reflns_d_resolution_high  0.7500 
 
loop_ 
 _symmetry_equiv_pos_as_xyz 
 'x, y, z' 
 '-x, -y, -z' 
 
_cell_length_a    12.3079 
_cell_length_b    12.7150 
_cell_length_c    14.0310 
_cell_angle_alpha  77.785 
_cell_angle_beta   64.242 
_cell_angle_gamma  64.738 
 
_shelx_F_squared_multiplier     1.000 
 
loop_ 
 _refln_index_h 
 _refln_index_k 
 _refln_index_l 
 _refln_F_squared_calc 
 _refln_F_squared_meas 
 _refln_F_squared_sigma 
 _refln_observed_status 
   1   0   0       50.28       45.32      0.82 o 
   2   0   0       67.72       79.14      1.59 o 
   3   0   0     6756.56     6589.92     46.42 o 
   4   0   0       21.66       29.45      2.06 o 
   5   0   0        0.09       -0.15      1.80 o 
   6   0   0     2067.24     2034.79     17.10 o 
   7   0   0     1256.77     1177.45     11.80 o 
   8   0   0      693.25      669.01      8.82 o 
   9   0   0     1075.54     1076.14     15.45 o 
  10   0   0       27.81       18.46      4.07 o 
  11   0   0       37.29       36.93      4.84 o 
  12   0   0       60.66       57.21      6.81 o 
  13   0   0      152.79      162.52      9.90 o 
 -13   1   0        1.50       -3.58      5.46 o 
 -12   1   0      230.94      243.17     11.87 o 
 -11   1   0      244.33      237.26      8.70 o 
 -10   1   0       66.17       52.79      5.01 o 
  -9   1   0      554.60      578.38     11.96 o 
  -8   1   0      313.30      318.14      7.95 o 
  -7   1   0       61.99       75.99      3.32 o 
  -6   1   0     6032.84     6168.39     45.18 o 
  -5   1   0     6563.89     6643.77     49.12 o 
  -4   1   0     1117.53     1076.56     10.91 o 
  -3   1   0      419.69      431.04      3.47 o 
  -2   1   0      321.49      390.09      3.01 o 
  -1   1   0       11.27        9.06      0.40 o 
   1   1   0     1139.75     1272.07     10.13 o 
   2   1   0      863.62      910.21      8.00 o 
   3   1   0       70.94       79.32      2.56 o 
   4   1   0      303.40      287.81      4.40 o 
   5   1   0     1090.84     1101.39     15.30 o 
   6   1   0     1233.04     1225.36     11.54 o 
   7   1   0      178.60      180.14      4.77 o 
   8   1   0        3.44        5.32      2.50 o 
   9   1   0        2.49        2.38      2.76 o 
  10   1   0      403.03      386.09      9.57 o 
  11   1   0      844.42      838.45     14.83 o 
  12   1   0       23.89       26.45      7.97 o 
  13   1   0       16.49       12.24      6.94 o 
 -12   2   0        3.63        5.22      5.29 o 
 -11   2   0      239.72      237.30     10.37 o 
 -10   2   0      136.03      148.39      7.13 o 
  -9   2   0      151.66      134.36      6.20 o 
  -8   2   0        3.79        1.08      4.62 o 
  -7   2   0      490.78      500.52      9.79 o 
  -6   2   0       36.13       38.97      2.56 o 
  -5   2   0     6643.72     6658.62     42.35 o 
  -4   2   0       14.72       18.26      1.25 o 
  -3   2   0     4156.94     4223.40     24.54 o 
  -2   2   0      350.80      304.36      2.68 o 
  -1   2   0     8813.41     9388.62    114.08 o 
   0   2   0      144.98      139.81      1.84 o 
   1   2   0      368.15      436.45      5.10 o 
   2   2   0     5663.53     5685.41     43.40 o 
   3   2   0      682.34      704.22      8.17 o 
   4   2   0     3362.87     3335.09     29.44 o 
   5   2   0     4307.25     4137.29     33.70 o 
   6   2   0     2978.85     3148.72     27.03 o 
   7   2   0       22.36       35.44      2.07 o 
   8   2   0      463.49      465.38      7.21 o 
   9   2   0     3602.46     3456.31     28.71 o 
  10   2   0       18.93       18.93      4.13 o 
  11   2   0      452.24      448.21     10.83 o 
  12   2   0      108.47      112.44      6.81 o 
  13   2   0        4.24        2.01      5.52 o 
  14   2   0      202.69      185.10     10.95 o 
 -12   3   0        8.38        2.74      5.23 o 
 -11   3   0      954.20      973.36     35.17 o 
 -10   3   0        5.63        3.58      4.52 o 
  -9   3   0      305.96      252.86      7.88 o 
  -8   3   0      504.80      489.86      9.50 o 
  -7   3   0      199.18      205.32      7.26 o 
  -6   3   0      495.10      501.85      6.78 o 
  -5   3   0        6.07        9.67      1.25 o 
  -4   3   0        0.27        1.62      0.98 o 
  -3   3   0     1285.53     1303.47      8.16 o 
  -2   3   0      164.65      177.18      1.87 o 
  -1   3   0    13423.41    13878.43    168.55 o 
   0   3   0     3484.06     3546.98     27.31 o 
   1   3   0     1343.12     1361.47     10.23 o 
   2   3   0     7964.60     8363.11     63.39 o 
   3   3   0      592.43      571.07      6.27 o 
   4   3   0     8842.42     8842.85     67.97 o 
   5   3   0      176.74      155.49      4.46 o 
   6   3   0     3019.69     3423.87     29.17 o 
   7   3   0       25.37       28.22      2.05 o 
   8   3   0      282.51      281.32      4.89 o 
   9   3   0      586.09      571.10      8.65 o 
  10   3   0      665.11      686.27      9.88 o 
  11   3   0      975.49      946.28     15.45 o 
  12   3   0       62.18       66.77      5.72 o 
  13   3   0      288.36      281.73     11.26 o 
  14   3   0      471.07      510.91     14.34 o 
 -11   4   0      647.56      667.29     17.33 o 
 -10   4   0       24.05       14.04      6.05 o 
  -9   4   0      884.32      893.46     18.40 o 
  -8   4   0        0.51       -0.77      3.85 o 
  -7   4   0      786.76      809.18     11.19 o 
  -6   4   0     4912.83     4805.99     41.80 o 
  -5   4   0      837.16      820.38     13.60 o 
  -4   4   0     1234.01     1239.02      9.44 o 
  -3   4   0     4430.74     4615.42     27.71 o 
  -2   4   0     1381.80     1379.87     17.23 o 
  -1   4   0     6209.16     6307.27     79.14 o 
   0   4   0    17741.04    17618.98    132.29 o 
   1   4   0      876.41      852.68      7.48 o 
   2   4   0      113.63      125.94      2.64 o 
   3   4   0      810.60      771.37      7.91 o 
   4   4   0     2303.25     2215.73     19.22 o 
   5   4   0      942.04      992.55     12.28 o 
   6   4   0       51.14       59.23      3.06 o 
   7   4   0     1155.04     1202.85     10.93 o 
   8   4   0      390.98      391.39      5.90 o 
   9   4   0     1371.77     1335.26     12.94 o 
  10   4   0      229.06      204.57      5.38 o 
  11   4   0      986.95      953.62     14.66 o 
  12   4   0       26.04       36.17      5.15 o 
  13   4   0       35.06       63.09      6.22 o 
  14   4   0      266.44      315.79     11.21 o 
 -11   5   0        0.34       -0.50      7.51 o 
 -10   5   0      117.32      142.89     11.99 o 
  -9   5   0       11.65       10.17      4.16 o 
  -8   5   0       15.30       15.53      3.60 o 
  -7   5   0       19.96       26.38      3.23 o 
  -6   5   0      128.97      113.27      4.33 o 
  -5   5   0     2352.94     2275.97     29.57 o 
  -4   5   0      329.80      378.36      5.15 o 
  -3   5   0      314.76      386.33      5.90 o 
  -2   5   0      131.31      121.77      4.77 o 
  -1   5   0       13.82       27.53      4.13 o 
   0   5   0        3.08       14.29      1.11 o 
   1   5   0     1264.71     1354.81     11.51 o 
   2   5   0      539.40      605.04      6.40 o 
   3   5   0       99.98       93.36      2.71 o 
   4   5   0       20.30       13.19      2.03 o 
   5   5   0     2854.22     3000.47     25.71 o 
   6   5   0      642.58      608.15      8.22 o 
   7   5   0        0.04        3.83      2.13 o 
   8   5   0     2475.60     2430.30     18.01 o 
   9   5   0     3484.77     3419.88     24.43 o 
  10   5   0      148.63      136.75      4.74 o 
  11   5   0      410.98      427.71      7.68 o 
  12   5   0       65.79       62.60      4.60 o 
  13   5   0      407.43      429.12     11.72 o 
  14   5   0        7.38       -2.00      5.10 o 
 -10   6   0      129.22      118.96     11.99 o 
  -9   6   0       46.29       53.23      8.89 o 
  -8   6   0       29.31       30.31      6.59 o 
  -7   6   0       35.30       52.05      3.89 o 
  -6   6   0        7.00        6.98      2.21 o 
  -5   6   0      614.14      581.71      8.76 o 
  -4   6   0     2177.26     2121.74     21.04 o 
  -3   6   0      726.56      707.91      9.55 o 
  -2   6   0       95.30      136.34      4.38 o 
  -1   6   0     2526.93     2372.10     46.57 o 
   0   6   0       20.37       38.15      1.77 o 
   1   6   0     4464.39     4761.70     36.84 o 
   2   6   0     1206.03     1325.17     12.97 o 
   3   6   0    13427.81    14295.32    108.45 o 
   4   6   0      588.92      510.98      6.67 o 
   5   6   0     2571.94     2630.00     23.15 o 
   6   6   0        1.43       -0.84      1.92 o 
   7   6   0      149.49      168.35      4.41 o 
   8   6   0        1.37        6.98      2.25 o 
   9   6   0     1533.09     1546.53     14.17 o 
  10   6   0      936.65      944.66     11.01 o 
  11   6   0      168.78      147.37      5.21 o 
  12   6   0      969.49      923.97     11.72 o 
  13   6   0        4.92       15.08      4.86 o 
  14   6   0        0.88        0.74      5.66 o 
 -10   7   0       40.06       36.33      9.76 o 
  -9   7   0       69.56       72.35      8.61 o 
  -8   7   0        9.19       19.31      6.40 o 
  -7   7   0       41.34       33.18      6.68 o 
  -6   7   0       33.22       31.64      8.39 o 
  -5   7   0     1286.33     1333.74     14.62 o 
  -4   7   0        0.88        3.83      3.01 o 
  -3   7   0       46.77       53.49      3.73 o 
  -2   7   0       49.84       44.53      4.56 o 
  -1   7   0       39.48       47.89      4.27 o 
   0   7   0     2225.96     2224.48     22.60 o 
   1   7   0      385.87      374.32      4.97 o 
   2   7   0     2136.41     2266.41     20.99 o 
   3   7   0      437.34      405.86      6.43 o 
   4   7   0     5564.84     5310.81     39.08 o 
   5   7   0      385.06      385.00      5.51 o 
   6   7   0       76.55       81.89      3.50 o 
   7   7   0      412.36      422.54      6.36 o 
   8   7   0      761.69      790.99      9.29 o 
   9   7   0       34.60       30.72      2.81 o 
  10   7   0        7.35        4.10      2.73 o 
  11   7   0       24.08       25.20      3.28 o 
  12   7   0       13.03       21.11      3.55 o 
  13   7   0       37.39       37.04      7.01 o 
  14   7   0      614.99      654.43     22.58 o 
  -9   8   0      148.37      170.20     11.52 o 
  -8   8   0       20.70       20.78      6.77 o 
  -7   8   0        1.55        8.35      5.51 o 
  -6   8   0      653.52      647.93     13.94 o 
  -5   8   0      570.94      561.91     14.69 o 
  -4   8   0       43.25       50.59      3.74 o 
  -3   8   0      988.73      939.47     11.49 o 
  -2   8   0     6982.32     6732.71     57.39 o 
  -1   8   0      404.29      415.17      7.74 o 
   0   8   0        0.63       -1.16      2.96 o 
   1   8   0      146.49      131.87      3.10 o 
   2   8   0       59.64       49.68      2.18 o 
   3   8   0      414.68      426.90      5.64 o 
   4   8   0     3244.91     3459.54     29.32 o 
   5   8   0        0.85        0.56      1.77 o 
   6   8   0      210.34      206.33      4.79 o 
   7   8   0       19.65       25.59      2.77 o 
   8   8   0       89.08       87.87      3.93 o 
   9   8   0      503.24      478.72      7.59 o 
  10   8   0      274.70      290.90      6.24 o 
  11   8   0        9.91        4.44      3.27 o 
  12   8   0      262.85      293.23      9.64 o 
  13   8   0      313.66      348.48      8.67 o 
  14   8   0      454.16      449.38     10.16 o 
  -8   9   0        2.31        0.77      6.64 o 
  -7   9   0        8.04        0.97      5.95 o 
  -6   9   0       54.31       48.62      6.27 o 
  -5   9   0      219.46      225.33      9.04 o 
  -4   9   0      344.30      340.10      8.41 o 
  -3   9   0      106.56      111.84      4.75 o 
  -2   9   0      242.31      246.25      6.86 o 
  -1   9   0      257.22      264.43      6.99 o 
   0   9   0      734.49      695.53     14.76 o 
   1   9   0       91.66       78.37      4.62 o 
   2   9   0      175.57      187.36      6.66 o 
   3   9   0      795.12      782.72     14.51 o 
   4   9   0      976.75      958.75      9.25 o 
   5   9   0      725.19      746.72      9.30 o 
   6   9   0        6.76        5.32      2.43 o 
   7   9   0       72.15       72.51      3.72 o 
   8   9   0     1781.66     1823.19     17.63 o 
   9   9   0     4135.31     4100.85     40.24 o 
  10   9   0        3.36        3.61      2.77 o 
  11   9   0       78.44       93.66      5.03 o 
  12   9   0      180.31      184.49      7.26 o 
  13   9   0      371.79      406.12      9.49 o 
  14   9   0       11.58       13.36      4.09 o 
  -7  10   0      413.43      460.62     24.22 o 
  -6  10   0      528.22      496.13     76.31 o 
  -5  10   0        5.00        8.31      4.76 o 
  -4  10   0        2.90        7.52      4.52 o 
  -3  10   0      520.36      489.70      9.90 o 
  -2  10   0       17.05        9.28      3.34 o 
  -1  10   0      127.36      120.78      5.38 o 
   0  10   0      230.92      215.14      6.68 o 
   1  10   0      204.94      212.58      5.02 o 
   2  10   0        2.08       -1.05      2.64 o 
   3  10   0     2959.45     3048.21     26.95 o 
   4  10   0      450.42      423.18      6.57 o 
   5  10   0       93.18      134.29      4.66 o 
   6  10   0      172.46      174.87      5.72 o 
   7  10   0       40.54       35.86      3.58 o 
   8  10   0       49.28       44.14      3.55 o 
   9  10   0      333.32      314.86      7.04 o 
  10  10   0      106.36       95.74      5.06 o 
  11  10   0      116.98      117.63      5.54 o 
  12  10   0       78.49       74.54      5.28 o 
  13  10   0       70.39       88.21      5.63 o 
  14  10   0        0.54       13.51      4.25 o 
  -6  11   0       29.68       17.84      8.69 o 
  -5  11   0      182.70      178.00     16.38 o 
  -4  11   0        0.30        9.43      6.06 o 
  -3  11   0      204.22      211.19      8.79 o 
  -2  11   0      242.12      261.51      9.27 o 
  -1  11   0     1072.91     1065.50     14.67 o 
   0  11   0       13.15       21.68      3.77 o 
   1  11   0        5.70        6.89      3.34 o 
   2  11   0      441.23      440.11      8.40 o 
   3  11   0        0.04        4.36      2.85 o 
   4  11   0      160.79      146.28      4.80 o 
   5  11   0       60.56       70.37      3.68 o 
   6  11   0      113.11      121.85      5.11 o 
   7  11   0        0.07       -1.77      2.75 o 
   8  11   0     1473.36     1452.99     16.96 o 
   9  11   0      790.00      817.41     12.34 o 
  10  11   0        7.85        6.12      4.09 o 
  11  11   0       80.08       66.69      5.02 o 
  12  11   0      479.26      522.84     11.18 o 
  13  11   0       53.74       52.85      5.48 o 
  -5  12   0       93.57       84.48     21.08 o 
  -4  12   0       58.80       48.51      7.91 o 
  -3  12   0       52.13       67.81      6.41 o 
  -2  12   0      727.63      746.64     14.80 o 
  -1  12   0       39.16       44.91      5.48 o 
   0  12   0      214.78      207.14      7.23 o 
   1  12   0      201.23      207.25      8.33 o 
   2  12   0       21.00       22.23      3.01 o 
   3  12   0      281.56      270.42      7.18 o 
   4  12   0      201.53      184.81      6.31 o 
   5  12   0      107.28      112.01      4.70 o 
   6  12   0       73.13       81.00      4.96 o 
   7  12   0        8.81        9.10      3.46 o 
   8  12   0      252.97      246.66      8.12 o 
   9  12   0      456.18      453.03     10.69 o 
  10  12   0       36.82       39.15      4.94 o 
  11  12   0      154.34      125.49      6.96 o 
  12  12   0      369.92      440.94     16.91 o 
  13  12   0      100.88      119.24      8.85 o 
  -4  13   0       35.11       37.32      8.03 o 
  -3  13   0        0.41        4.92      6.50 o 
  -2  13   0      891.00      935.44     17.42 o 
  -1  13   0        2.05       -0.36      4.53 o 
   0  13   0       28.01       27.80      5.24 o 
   1  13   0      129.44      122.68      8.88 o 
   2  13   0      163.93      161.24      7.48 o 
   3  13   0      247.26      258.00      7.33 o 
   4  13   0      313.24      333.26      8.48 o 
   5  13   0      308.06      275.03     10.91 o 
   6  13   0       10.56        3.95      3.29 o 
   7  13   0      923.84      925.71     15.59 o 
   8  13   0        1.74       -2.34      5.87 o 
   9  13   0      479.25      490.77     11.38 o 
  10  13   0       21.91       14.50      5.73 o 
  11  13   0       20.13       13.37      4.71 o 
  12  13   0        9.75        9.67      5.38 o 
  -2  14   0       12.58        6.09      5.52 o 
  -1  14   0      284.74      289.74     17.83 o 
   0  14   0      258.33      259.30     10.26 o 
   1  14   0      120.87      132.86      9.07 o 
   2  14   0       11.40       18.89      5.60 o 
   3  14   0      267.40      269.16      9.68 o 
   4  14   0      223.57      231.61     10.51 o 
   5  14   0      288.55      252.59      9.16 o 
   6  14   0       25.41       16.82      4.69 o 
   7  14   0        8.44       10.63      3.86 o 
   8  14   0       49.26       53.88      5.38 o 
   9  14   0        2.08       -0.41      4.20 o 
  10  14   0        0.03       -3.82      3.82 o 
  11  14   0        0.71       -1.33      4.37 o 
  12  14   0        4.21       -5.16      5.16 o 
   0  15   0       38.24       43.27      7.29 o 
   1  15   0        7.86        4.26      6.01 o 
   2  15   0      174.29      179.75     10.60 o 
   3  15   0      144.29      147.91      8.13 o 
   4  15   0        5.57       -3.17      5.93 o 
   5  15   0        6.03        5.60      4.12 o 
   6  15   0        4.84       11.35      4.53 o 
   7  15   0      107.23      105.12      6.13 o 
   8  15   0      540.87      525.83     11.87 o 
   9  15   0       82.60       73.66      6.08 o 
  10  15   0      151.37      154.08      9.23 o 
   2  16   0        0.98       -3.71      6.12 o 
   3  16   0       49.60       53.94     10.34 o 
   4  16   0      144.36      155.94     10.35 o 
   5  16   0       17.77        7.04      7.36 o 
   6  16   0       47.28       60.57      6.28 o 
   7  16   0        9.79       10.26      4.93 o 
   8  16   0      113.55       92.68      7.68 o 
  -7 -16   1        5.68       -0.45      5.72 o 
  -6 -16   1       72.21       67.27      6.68 o 
  -5 -16   1      245.22      286.18     10.84 o 
  -4 -16   1      131.07      138.16     29.31 o 
  -3 -16   1        6.42        2.36     11.63 o 
 -10 -15   1        0.04       -4.26      4.26 o 
  -9 -15   1       65.99       62.97      5.88 o 
  -8 -15   1      173.77      182.14      8.09 o 
  -7 -15   1        9.80       15.47      5.26 o 
  -6 -15   1        0.88       -2.56      5.06 o 
  -5 -15   1      135.07      130.71      7.59 o 
  -4 -15   1      147.96      155.96      8.58 o 
  -3 -15   1       21.37       17.53      8.13 o 
  -2 -15   1      442.42      466.91     12.81 o 
  -1 -15   1        2.84      -10.85     11.81 o 
   0 -15   1       47.16       33.30      7.42 o 
 -11 -14   1       91.85       84.74      6.83 o 
 -10 -14   1      241.85      245.98      9.55 o 
  -9 -14   1        4.05       -1.86      4.00 o 
  -8 -14   1      100.80      116.93      6.67 o 
  -7 -14   1       55.49       69.25      5.35 o 
  -6 -14   1        0.58        7.40      4.47 o 
  -5 -14   1       34.31       37.26      8.35 o 
  -4 -14   1      283.55      283.43     14.84 o 
  -3 -14   1        8.71       -0.36      3.72 o 
  -2 -14   1      117.13      116.59      8.56 o 
  -1 -14   1      351.26      360.36     11.03 o 
   0 -14   1       10.73       13.70      5.86 o 
   1 -14   1       56.86       65.15      7.16 o 
   2 -14   1        0.49        4.17      6.19 o 
 -12 -13   1      286.08      275.47     16.05 o 
 -11 -13   1       54.23       66.39      6.43 o 
 -10 -13   1        0.36       -4.83      4.83 o 
  -9 -13   1       47.45       47.59      6.46 o 
  -8 -13   1       88.95       90.61      7.35 o 
  -7 -13   1        7.22        6.14      3.61 o 
  -6 -13   1      294.57      293.82     13.15 o 
  -5 -13   1       37.52       38.10      5.11 o 
  -4 -13   1       91.58       93.46      6.16 o 
  -3 -13   1      893.58      860.80     13.47 o 
  -2 -13   1      134.61      155.31      5.67 o 
  -1 -13   1      126.54      125.57      7.05 o 
   0 -13   1       16.90       21.82      4.82 o 
   1 -13   1       11.44       13.90      4.93 o 
   2 -13   1       91.61       93.78      8.46 o 
   3 -13   1      304.86      305.46     14.34 o 
   4 -13   1      170.96      187.00     14.21 o 
 -12 -12   1      164.99      186.13     10.15 o 
 -11 -12   1      191.11      216.16     10.32 o 
 -10 -12   1        8.68        5.47      4.03 o 
  -9 -12   1        1.24       -0.48      3.64 o 
  -8 -12   1      222.74      235.17      8.26 o 
  -7 -12   1      256.01      264.28     12.94 o 
  -6 -12   1       55.05       63.93      4.73 o 
  -5 -12   1       74.55       86.23      4.98 o 
  -4 -12   1       52.45       49.30      4.29 o 
  -3 -12   1      869.81      837.43     12.75 o 
  -2 -12   1      776.34      755.64     16.21 o 
  -1 -12   1       98.17      100.03      5.01 o 
   0 -12   1        3.94        3.80      3.61 o 
   1 -12   1       65.86       70.12      5.20 o 
   2 -12   1       51.93       54.18      6.64 o 
   3 -12   1      134.38      134.93      9.44 o 
   4 -12   1       29.58       43.89      9.42 o 
   5 -12   1       30.07       51.72     21.08 o 
 -13 -11   1      325.13      324.56     10.27 o 
 -12 -11   1       61.75       65.32      5.56 o 
 -11 -11   1      118.68      120.52      6.33 o 
 -10 -11   1      291.94      270.72      7.87 o 
  -9 -11   1      112.36      120.04      5.75 o 
  -8 -11   1      216.95      211.24      6.79 o 
  -7 -11   1       73.75       70.06      4.41 o 
  -6 -11   1      159.63      176.14      9.23 o 
  -5 -11   1        1.01       -0.10      2.45 o 
  -4 -11   1      519.94      472.25      7.95 o 
  -3 -11   1       31.28       32.53      4.97 o 
  -2 -11   1       53.53       72.68      4.25 o 
  -1 -11   1       47.43       47.55      3.30 o 
   0 -11   1      209.14      210.81      7.04 o 
   1 -11   1       26.55       23.46      3.79 o 
   2 -11   1        1.29       -1.72      3.44 o 
   3 -11   1       29.56       35.42      5.35 o 
   4 -11   1       18.18       34.23     11.84 o 
   5 -11   1       36.64       40.41      9.07 o 
   6 -11   1       58.55       53.73     10.10 o 
 -13 -10   1       36.12       25.90      5.02 o 
 -12 -10   1       35.19       28.02      4.50 o 
 -11 -10   1       32.25       28.25      4.34 o 
 -10 -10   1      213.14      222.94      6.60 o 
  -9 -10   1      211.79      226.32      6.44 o 
  -8 -10   1      100.00       95.88      4.51 o 
  -7 -10   1       54.56       62.52      3.78 o 
  -6 -10   1       84.81       83.56      4.51 o 
  -5 -10   1      101.95       84.84      3.76 o 
  -4 -10   1       12.74        1.21      2.64 o 
  -3 -10   1      669.77      676.77     10.77 o 
  -2 -10   1      538.15      490.31      8.84 o 
  -1 -10   1      476.45      461.18      8.97 o 
   0 -10   1      228.91      249.59      7.02 o 
   1 -10   1       13.14       10.65      3.38 o 
   2 -10   1      290.28      314.68      7.88 o 
   3 -10   1      942.84      952.32     13.82 o 
   4 -10   1        1.25        0.84      3.62 o 
   5 -10   1        4.32        6.20      6.48 o 
   6 -10   1        3.50       -1.86     10.53 o 
   7 -10   1      293.81      297.81     15.00 o 
 -14  -9   1       63.84       79.38      6.43 o 
 -13  -9   1      135.45      111.11      6.06 o 
 -12  -9   1      123.35      114.61      6.25 o 
 -11  -9   1       44.60       42.72      4.26 o 
 -10  -9   1       73.49       75.74      4.48 o 
  -9  -9   1       37.32       35.92      3.67 o 
  -8  -9   1      764.95      762.39     13.04 o 
  -7  -9   1      963.71      979.27     15.09 o 
  -6  -9   1       24.37       22.94      3.53 o 
  -5  -9   1       10.63       18.78      2.73 o 
  -4  -9   1     1881.45     1862.64     15.29 o 
  -3  -9   1      966.21      976.08     13.23 o 
  -2  -9   1      313.92      304.02      6.83 o 
  -1  -9   1      976.00      976.78     12.90 o 
   0  -9   1       41.64       52.52      3.20 o 
   1  -9   1      650.38      656.41     10.65 o 
   2  -9   1     1426.70     1421.37     17.48 o 
   3  -9   1       30.05       30.31      3.85 o 
   4  -9   1       21.93       23.20      3.49 o 
   5  -9   1        0.05       -1.44      4.38 o 
   6  -9   1        4.04       -1.04      5.12 o 
   7  -9   1        5.43        1.31      5.72 o 
   8  -9   1      103.85       96.21     22.11 o 
 -14  -8   1       97.76       95.56      7.41 o 
 -13  -8   1       62.15       79.94      5.42 o 
 -12  -8   1        5.53        5.37      3.53 o 
 -11  -8   1      476.15      516.08      9.15 o 
 -10  -8   1       52.93       54.84      3.82 o 
  -9  -8   1      178.22      167.07      5.07 o 
  -8  -8   1      149.10      150.59      4.89 o 
  -7  -8   1     4230.15     4170.28     33.10 o 
  -6  -8   1      222.34      215.78      5.33 o 
  -5  -8   1      206.30      229.72      4.35 o 
  -4  -8   1      408.21      445.28      6.35 o 
  -3  -8   1        2.43       13.43      1.97 o 
  -2  -8   1     2358.53     2223.47     22.35 o 
  -1  -8   1      138.37      121.99      3.34 o 
   0  -8   1      343.94      349.00      5.62 o 
   1  -8   1     3544.32     3608.19     33.00 o 
   2  -8   1      804.44      803.09     11.30 o 
   3  -8   1       64.40       54.18      4.69 o 
   4  -8   1       67.98       63.51      4.33 o 
   5  -8   1      908.77      849.09     11.50 o 
   6  -8   1        1.69        5.47      5.30 o 
   7  -8   1      231.98      252.55     11.50 o 
   8  -8   1        5.56       10.77      8.54 o 
   9  -8   1        0.56        0.66      6.75 o 
 -14  -7   1       50.82       51.80      7.55 o 
 -13  -7   1      691.96      681.07     10.82 o 
 -12  -7   1      298.42      286.60      7.23 o 
 -11  -7   1      879.94      844.31     11.23 o 
 -10  -7   1      210.25      196.85      5.73 o 
  -9  -7   1       16.69       16.80      2.65 o 
  -8  -7   1      156.91      154.64      5.68 o 
  -7  -7   1     1078.01     1024.50     11.94 o 
  -6  -7   1      257.70      283.48      5.55 o 
  -5  -7   1      435.24      456.56      7.20 o 
  -4  -7   1     1294.40     1450.26     12.94 o 
  -3  -7   1      109.26       72.41      3.72 o 
  -2  -7   1      681.63      587.35      7.13 o 
  -1  -7   1      386.11      386.12      8.71 o 
   0  -7   1      682.87      675.99      8.76 o 
   1  -7   1      349.70      336.84      6.52 o 
   2  -7   1       13.96       11.22      2.91 o 
   3  -7   1      221.26      205.55      6.08 o 
   4  -7   1     1494.57     1463.72     22.05 o 
   5  -7   1      673.93      616.27      9.46 o 
   6  -7   1      276.47      296.86      8.88 o 
   7  -7   1      562.62      604.38     15.62 o 
   8  -7   1      185.07      178.89     10.47 o 
   9  -7   1       53.21       51.21      7.77 o 
  10  -7   1        3.73       -2.19     11.14 o 
 -14  -6   1        0.78       -5.45      5.45 o 
 -13  -6   1      236.49      236.96      9.89 o 
 -12  -6   1     1229.88     1195.68     13.80 o 
 -11  -6   1      193.89      193.63      6.23 o 
 -10  -6   1        0.24        2.22      2.71 o 
  -9  -6   1      152.77      140.14      4.71 o 
  -8  -6   1     1231.38     1251.95     12.27 o 
  -7  -6   1      149.56      157.81      4.33 o 
  -6  -6   1      199.30      187.92      4.23 o 
  -5  -6   1        2.95        1.38      2.09 o 
  -4  -6   1      387.16      354.56      4.94 o 
  -3  -6   1       35.61       45.10      2.19 o 
  -2  -6   1      540.52      497.79      5.78 o 
  -1  -6   1       24.98        8.72      4.84 o 
   0  -6   1     1969.29     2041.40     17.37 o 
   1  -6   1      740.74      658.77      7.16 o 
   2  -6   1      346.38      305.60      6.07 o 
   3  -6   1      127.33      132.24      5.67 o 
   4  -6   1      444.30      437.83     14.50 o 
   5  -6   1      603.22      587.99      8.85 o 
   6  -6   1       36.22       41.92      2.97 o 
   7  -6   1       40.59       26.09      3.18 o 
   8  -6   1      138.01      116.86      8.82 o 
   9  -6   1        9.52        2.85      6.83 o 
  10  -6   1       83.94       88.93     10.76 o 
 -14  -5   1      414.43      383.88     12.32 o 
 -13  -5   1       50.59       49.51      6.05 o 
 -12  -5   1      124.74      108.64      7.03 o 
 -11  -5   1        4.59        5.55      3.91 o 
 -10  -5   1      174.93      199.16      5.58 o 
  -9  -5   1       95.44       91.16      4.14 o 
  -8  -5   1     3627.39     3575.70     25.07 o 
  -7  -5   1      884.44      882.59     10.39 o 
  -6  -5   1      970.86     1007.75     10.48 o 
  -5  -5   1     1675.24     1608.40     14.63 o 
  -4  -5   1     1327.94     1392.26     12.03 o 
  -3  -5   1      650.17      655.16      7.08 o 
  -2  -5   1      237.79      279.36      4.15 o 
  -1  -5   1     1191.04     1359.46     10.27 o 
   0  -5   1      268.15      250.97      3.90 o 
   1  -5   1     3363.04     3549.88     22.96 o 
   2  -5   1        7.36        1.51      1.13 o 
   3  -5   1      913.47      816.92      7.83 o 
   4  -5   1      405.50      419.48      4.52 o 
   5  -5   1      746.57      757.44      9.74 o 
   6  -5   1        1.37        0.78      2.84 o 
   7  -5   1      349.64      327.57      6.95 o 
   8  -5   1      693.71      671.21     10.66 o 
   9  -5   1      161.41      143.26      7.31 o 
  10  -5   1       32.44       35.88      5.00 o 
  11  -5   1       45.39       59.82     10.10 o 
 -14  -4   1       98.35       90.15      7.48 o 
 -13  -4   1     1049.55     1121.98     18.88 o 
 -12  -4   1        3.17       -1.71      4.33 o 
 -11  -4   1       45.80       39.99      3.67 o 
 -10  -4   1      822.64      834.60     10.25 o 
  -9  -4   1      596.94      594.23      8.25 o 
  -8  -4   1       34.51       36.66      2.55 o 
  -7  -4   1     1414.02     1478.83     12.91 o 
  -6  -4   1      147.19      185.32      4.18 o 
  -5  -4   1       50.05       55.16      2.59 o 
  -4  -4   1     1583.96     1574.70     14.95 o 
  -3  -4   1     5046.82     5140.64     36.95 o 
  -2  -4   1     9758.09    10175.54     70.84 o 
  -1  -4   1       28.64       25.60      1.75 o 
   0  -4   1     4339.24     4514.51     45.30 o 
   1  -4   1     5351.51     5306.30     36.80 o 
   2  -4   1        0.64        1.82      0.90 o 
   3  -4   1        1.10        1.59      0.90 o 
   4  -4   1      603.26      517.43      4.22 o 
   5  -4   1       67.31       70.17      2.33 o 
   6  -4   1     1332.45     1315.67     19.16 o 
   7  -4   1      706.70      669.75      9.98 o 
   8  -4   1       73.57       68.53      6.32 o 
   9  -4   1      431.51      421.00      9.56 o 
  10  -4   1      748.34      783.06     15.87 o 
  11  -4   1       22.22       21.96      5.31 o 
  12  -4   1        1.07       -2.17      6.11 o 
 -14  -3   1        6.82       16.61      6.29 o 
 -13  -3   1      329.75      329.12     11.11 o 
 -12  -3   1       10.18        7.98      4.44 o 
 -11  -3   1      154.02      157.52     10.00 o 
 -10  -3   1      130.01      136.46      4.74 o 
  -9  -3   1      107.22      100.64      4.12 o 
  -8  -3   1      525.41      470.48      7.51 o 
  -7  -3   1       32.36       47.39      2.70 o 
  -6  -3   1       12.58       10.84      1.92 o 
  -5  -3   1       93.71       95.78      3.03 o 
  -4  -3   1     3245.77     3286.66     24.75 o 
  -3  -3   1     1427.27     1344.12     13.89 o 
  -2  -3   1    36240.86    35837.15    267.19 o 
  -1  -3   1     2871.12     2741.53     20.04 o 
   0  -3   1    21635.91    21931.31    166.86 o 
   1  -3   1     1025.66     1051.01      7.60 o 
   2  -3   1     1897.30     1864.79     12.52 o 
   3  -3   1      256.35      251.47      2.80 o 
   4  -3   1       17.07       41.99      1.46 o 
   5  -3   1     5003.90     5090.02     28.91 o 
   6  -3   1        0.60        2.47      2.64 o 
   7  -3   1      508.54      534.02      8.83 o 
   8  -3   1       30.07       31.97      3.92 o 
   9  -3   1        0.87        4.21      3.56 o 
  10  -3   1        6.01        5.71      3.99 o 
  11  -3   1      239.75      257.58     10.66 o 
  12  -3   1       85.14       69.73      6.98 o 
 -13  -2   1       49.88       51.09      7.24 o 
 -12  -2   1      342.62      329.38     11.87 o 
 -11  -2   1       18.05       15.06      4.32 o 
 -10  -2   1        0.72        2.65      3.68 o 
  -9  -2   1     1677.69     1675.12     22.03 o 
  -8  -2   1     1341.06     1286.90     13.38 o 
  -7  -2   1       56.46       56.16      3.12 o 
  -6  -2   1      725.73      772.95      7.48 o 
  -5  -2   1     1195.47     1214.33     10.83 o 
  -4  -2   1    10310.64    10595.21     99.38 o 
  -3  -2   1      108.75      122.26      2.19 o 
  -2  -2   1    12404.99    12969.12     89.40 o 
  -1  -2   1      375.35      343.78      3.53 o 
   0  -2   1     1376.88     1475.84     11.08 o 
   1  -2   1      228.81      200.58      2.23 o 
   2  -2   1     1583.23     1586.96     10.76 o 
   3  -2   1       41.83       34.77      1.46 o 
   4  -2   1        0.47        4.37      1.14 o 
   5  -2   1     3267.14     3535.86     20.60 o 
   6  -2   1     1850.80     1790.19     13.31 o 
   7  -2   1      556.98      558.24      9.64 o 
   8  -2   1       18.17       18.80      3.67 o 
   9  -2   1       24.94       23.07      3.99 o 
  10  -2   1        0.02       -0.31      3.71 o 
  11  -2   1       12.86        4.72      4.13 o 
  12  -2   1      142.56      162.05      9.26 o 
  13  -2   1      105.88      122.98      8.93 o 
 -13  -1   1       36.35       41.85      7.01 o 
 -12  -1   1       34.20       43.50      6.55 o 
 -11  -1   1       31.45       39.60      5.09 o 
 -10  -1   1      219.48      214.64      7.84 o 
  -9  -1   1     2078.93     2065.32     24.33 o 
  -8  -1   1       54.80       52.41      3.44 o 
  -7  -1   1      190.22      146.33      4.44 o 
  -6  -1   1     3023.01     2934.30     23.42 o 
  -5  -1   1     1239.52     1158.36     11.61 o 
  -4  -1   1     2163.78     2327.74     19.76 o 
  -3  -1   1     6296.23     6372.27     41.67 o 
  -2  -1   1      261.38      233.69      2.42 o 
  -1  -1   1     2148.35     2106.43     23.48 o 
   0  -1   1     3039.56     2942.32     22.99 o 
   1  -1   1     3372.66     3310.72     21.11 o 
   2  -1   1      911.15      987.22      7.04 o 
   3  -1   1     1202.67     1235.96      8.40 o 
   4  -1   1        3.71        2.95      1.23 o 
   5  -1   1      314.08      314.06      4.31 o 
   6  -1   1       14.99       20.39      1.69 o 
   7  -1   1     2608.44     2532.30     24.88 o 
   8  -1   1     2077.65     1933.02     22.17 o 
   9  -1   1     1147.21     1197.13     16.69 o 
  10  -1   1      175.01      181.20     10.49 o 
  11  -1   1       15.76       17.97      4.47 o 
  12  -1   1      436.32      455.33     13.40 o 
  13  -1   1        0.12       -2.21      5.37 o 
 -13   0   1      498.63      559.86     16.11 o 
 -12   0   1       80.11       85.63      7.69 o 
 -11   0   1      279.57      297.96     10.35 o 
 -10   0   1      356.17      355.97     11.05 o 
  -9   0   1      590.72      578.26     11.08 o 
  -8   0   1       88.46       93.04      5.29 o 
  -7   0   1      724.51      691.44      8.49 o 
  -6   0   1      225.25      211.37      4.43 o 
  -5   0   1     1988.74     2158.23     16.29 o 
  -4   0   1       22.62       38.07      1.99 o 
  -3   0   1     2235.80     2351.54     18.92 o 
  -2   0   1      117.30       95.90      2.12 o 
  -1   0   1     3550.44     3630.11     21.96 o 
   0   0   1       14.33       15.97      0.65 o 
   1   0   1     3358.11     3446.62     21.79 o 
   2   0   1    13692.59    14061.79    106.25 o 
   3   0   1     9885.61     9761.63     67.45 o 
   4   0   1     5191.98     5041.98     36.04 o 
   5   0   1       79.57      105.57      2.72 o 
   6   0   1       76.43       86.99      3.06 o 
   7   0   1       69.10       64.71      3.03 o 
   8   0   1       29.88       31.96      2.93 o 
   9   0   1     3991.01     3900.77     46.11 o 
  10   0   1        1.90        4.21      4.34 o 
  11   0   1      215.49      222.97      8.37 o 
  12   0   1      273.39      275.38     10.07 o 
  13   0   1        0.04       -5.05      5.76 o 
 -12   1   1      169.51      190.78     10.40 o 
 -11   1   1      119.57       79.79      7.08 o 
 -10   1   1      199.53      193.24      9.23 o 
  -9   1   1     1570.00     1556.75     19.93 o 
  -8   1   1     1458.20     1392.77     17.97 o 
  -7   1   1     1653.29     1599.66     14.89 o 
  -6   1   1       91.51      104.80      3.27 o 
  -5   1   1     3262.42     3360.97     27.01 o 
  -4   1   1     8012.51     7976.07     52.94 o 
  -3   1   1     2216.82     2270.74     14.66 o 
  -2   1   1        0.00        2.09      0.80 o 
  -1   1   1     7424.66     7350.35     41.11 o 
   0   1   1      809.57      748.85      5.41 o 
   1   1   1      684.27      689.26      5.17 o 
   2   1   1     5484.30     5692.06     39.47 o 
   3   1   1     1077.07     1056.00      8.61 o 
   4   1   1     8407.79     8548.22     65.41 o 
   5   1   1     2433.65     2445.59     20.97 o 
   6   1   1      148.54      153.74      4.20 o 
   7   1   1      951.12      947.57      9.94 o 
   8   1   1       37.56       42.53      3.00 o 
   9   1   1     1837.42     1732.11     16.75 o 
  10   1   1     1606.37     1540.93     35.38 o 
  11   1   1      828.55      777.32     24.69 o 
  12   1   1       64.15       70.09      5.76 o 
  13   1   1      326.78      334.08     13.01 o 
  14   1   1       19.67       15.77     12.96 o 
 -12   2   1       24.44       11.04      5.44 o 
 -11   2   1      132.70      137.38      8.46 o 
 -10   2   1     1205.79     1244.16     21.16 o 
  -9   2   1       55.47       55.42      5.05 o 
  -8   2   1       13.59       11.63      3.71 o 
  -7   2   1       85.51       85.24      5.24 o 
  -6   2   1      664.23      686.90      8.03 o 
  -5   2   1      659.42      730.05      6.92 o 
  -4   2   1     2992.75     2914.50     17.01 o 
  -3   2   1      106.27      122.84      2.12 o 
  -2   2   1     9460.71     9911.19     59.93 o 
  -1   2   1     2224.45     2292.52     15.08 o 
   0   2   1     1764.90     1771.90     13.35 o 
   1   2   1      214.63      205.55      2.33 o 
   2   2   1     5872.34     5990.91     45.53 o 
   3   2   1      899.50      942.64     11.60 o 
   4   2   1       43.15       43.08      2.14 o 
   5   2   1     3279.42     3546.07     30.96 o 
   6   2   1     3006.47     2982.60     31.88 o 
   7   2   1      611.32      581.82      7.36 o 
   8   2   1      835.73      827.70      9.65 o 
   9   2   1     1779.99     1735.90     16.65 o 
  10   2   1      462.96      430.55      7.83 o 
  11   2   1      607.08      590.13     17.41 o 
  12   2   1      221.46      225.92      8.69 o 
  13   2   1       82.15       91.08      6.71 o 
  14   2   1       28.25       24.61      5.79 o 
 -12   3   1       93.85      103.26      8.24 o 
 -11   3   1       22.23       12.72      5.29 o 
 -10   3   1      454.03      441.15     12.22 o 
  -9   3   1     1004.93      977.09     26.57 o 
  -8   3   1      286.85      287.77     16.15 o 
  -7   3   1        5.39        2.88      2.95 o 
  -6   3   1     2430.85     2316.96     22.40 o 
  -5   3   1       44.44       48.50      1.70 o 
  -4   3   1       12.53       12.84      1.08 o 
  -3   3   1     8678.49     9089.53     49.25 o 
  -2   3   1     1708.99     1848.73     11.14 o 
  -1   3   1     1728.61     1862.45     24.82 o 
   1   3   1    48326.16    48016.25    459.96 o 
   2   3   1     1243.77     1363.66     12.63 o 
   3   3   1      284.50      287.27      4.02 o 
   4   3   1      552.14      545.25      6.36 o 
   5   3   1     4449.79     4541.35     40.62 o 
   6   3   1      714.53      711.48      9.33 o 
   7   3   1      572.94      561.40      7.98 o 
   8   3   1     1564.61     1486.57     14.31 o 
   9   3   1      124.73      106.98      4.42 o 
  10   3   1     2815.36     2742.10     24.25 o 
  11   3   1      205.57      200.10      7.85 o 
  12   3   1      245.23      231.59      8.78 o 
  13   3   1      180.55      191.22      8.54 o 
  14   3   1      425.65      463.26     12.66 o 
 -11   4   1        7.17        6.00      4.92 o 
 -10   4   1      268.70      256.19      9.92 o 
  -9   4   1      172.25      152.39     15.13 o 
  -8   4   1      138.82      139.72      6.99 o 
  -7   4   1      264.77      283.97      6.35 o 
  -6   4   1      623.31      650.60      9.44 o 
  -5   4   1     3572.85     3444.19     27.48 o 
  -4   4   1        1.77        5.78      1.03 o 
  -3   4   1        2.61        1.93      0.94 o 
  -2   4   1     2013.39     2244.71     20.23 o 
  -1   4   1     1896.52     1832.86     34.88 o 
   1   4   1     3253.65     3326.00     25.62 o 
   2   4   1      563.67      566.81      5.92 o 
   3   4   1     3521.71     3482.81     27.93 o 
   4   4   1     1616.13     1591.19     14.40 o 
   5   4   1     1111.84     1075.96     10.99 o 
   6   4   1     1798.79     1764.22     16.70 o 
   7   4   1      717.83      718.78      9.30 o 
   8   4   1     1073.54     1088.92     11.58 o 
   9   4   1       82.34       91.66      4.16 o 
  10   4   1       18.04       22.09      2.95 o 
  11   4   1      111.34      110.45      4.89 o 
  12   4   1        7.18        4.33      4.19 o 
  13   4   1       28.81       21.40      4.97 o 
  14   4   1       12.94       12.27      5.25 o 
 -11   5   1        4.76       -8.99     12.60 o 
 -10   5   1      272.17      314.92     26.65 o 
  -9   5   1        6.06       13.53     10.04 o 
  -8   5   1      115.71      120.15      6.19 o 
  -7   5   1      176.55      171.46      5.81 o 
  -6   5   1      612.55      591.90      9.23 o 
  -5   5   1      602.52      611.76     12.97 o 
  -4   5   1     6237.13     6140.70     42.97 o 
  -3   5   1      234.29      248.01      4.75 o 
  -2   5   1     3604.28     3669.18     31.62 o 
  -1   5   1      223.09      221.32      5.52 o 
   0   5   1     2678.14     2644.64     38.79 o 
   1   5   1       54.24       51.11      1.70 o 
   2   5   1     7197.89     7948.09     70.39 o 
   3   5   1      101.44      110.76      2.89 o 
   4   5   1      413.04      477.82      6.13 o 
   5   5   1      607.82      588.23      7.44 o 
   6   5   1        7.55       10.84      2.25 o 
   7   5   1      697.03      678.08      9.13 o 
   8   5   1     1821.59     1832.33     16.89 o 
   9   5   1        0.47       -1.17      2.48 o 
  10   5   1     4256.71     4162.05     31.26 o 
  11   5   1       93.94       86.61      4.13 o 
  12   5   1       67.17       68.38      4.59 o 
  13   5   1      297.35      288.85      9.92 o 
  14   5   1        0.96       -0.75      4.79 o 
  15   5   1      210.22      174.06     11.68 o 
 -10   6   1      484.77      453.03     19.01 o 
  -9   6   1       16.29       25.92      7.88 o 
  -8   6   1      264.76      274.19     12.14 o 
  -7   6   1        0.03        3.87      4.51 o 
  -6   6   1        0.70        1.48      4.08 o 
  -5   6   1      178.48      171.14      6.62 o 
  -4   6   1      491.80      446.29      7.20 o 
  -3   6   1        0.62        0.61      2.24 o 
  -2   6   1      165.63      139.25      4.15 o 
  -1   6   1      765.06      772.05     10.50 o 
   0   6   1     2969.77     2993.77     73.16 o 
   1   6   1      323.94      276.99      3.45 o 
   2   6   1       46.92       87.49      2.66 o 
   3   6   1       30.69       65.41      3.77 o 
   4   6   1     4112.78     4221.16     34.14 o 
   5   6   1     3940.93     3916.87     32.46 o 
   6   6   1      726.57      749.68      9.30 o 
   7   6   1      138.08      144.98      4.66 o 
   8   6   1      774.92      818.57      9.94 o 
   9   6   1      235.02      242.85      5.63 o 
  10   6   1      357.40      345.96      6.51 o 
  11   6   1       38.17       48.89      3.57 o 
  12   6   1      510.64      550.63      8.83 o 
  13   6   1      100.38      122.92      5.82 o 
  14   6   1      391.65      391.61     14.12 o 
  15   6   1      175.92      193.90     11.48 o 
  -9   7   1      201.91      205.84     14.21 o 
  -8   7   1      845.27      842.43     19.67 o 
  -7   7   1       83.66       72.45      6.63 o 
  -6   7   1      108.79       94.79      6.63 o 
  -5   7   1     1239.67     1247.91     18.43 o 
  -4   7   1      283.24      271.39      6.24 o 
  -3   7   1      535.22      501.93      8.18 o 
  -2   7   1       13.45       11.57      2.60 o 
  -1   7   1     1022.57     1034.12     12.08 o 
   0   7   1        5.73        8.84      3.13 o 
   1   7   1     5061.43     5201.30     68.34 o 
   2   7   1       11.95       15.36      1.61 o 
   3   7   1      122.95      124.71      3.32 o 
   4   7   1      487.86      447.40      6.72 o 
   5   7   1     2887.54     2837.45     24.62 o 
   6   7   1      934.88      969.16     11.11 o 
   7   7   1      701.49      615.93     11.12 o 
   8   7   1      581.67      541.74      8.06 o 
   9   7   1      230.28      243.53      5.80 o 
  10   7   1       49.98       51.71      3.12 o 
  11   7   1       42.06       42.57      3.90 o 
  12   7   1        7.32       -3.18      3.18 o 
  13   7   1       57.53       63.84      5.22 o 
  14   7   1        3.27       -2.52      5.72 o 
  15   7   1      100.31      124.94      9.79 o 
  -9   8   1        2.79       -4.23      7.09 o 
  -8   8   1        0.04       -6.10      6.10 o 
  -7   8   1        4.70        8.52      5.14 o 
  -6   8   1       63.01       89.99      6.67 o 
  -5   8   1      364.90      347.96     10.29 o 
  -4   8   1       10.68        6.06      3.27 o 
  -3   8   1        1.67        0.38      2.73 o 
  -2   8   1       70.25       66.99      3.74 o 
  -1   8   1     3949.78     3928.77     35.30 o 
   0   8   1     1503.26     1459.48     18.04 o 
   1   8   1      216.62      191.62      5.38 o 
   2   8   1      943.13     1002.77      9.63 o 
   3   8   1     3260.27     3371.55     45.71 o 
   4   8   1        2.21        1.49      1.84 o 
   5   8   1      539.61      556.40      7.56 o 
   6   8   1     1671.35     1693.50     15.40 o 
   7   8   1     1707.96     1755.87     16.36 o 
   8   8   1       33.86       34.40      3.30 o 
   9   8   1      440.16      465.45      7.41 o 
  10   8   1      291.19      292.53      6.65 o 
  11   8   1        3.52        7.72      3.12 o 
  12   8   1       20.36       23.89      3.88 o 
  13   8   1       21.50       21.48      4.98 o 
  14   8   1      226.68      267.99     10.11 o 
  15   8   1       18.99       27.82      7.24 o 
  -8   9   1        4.31       -4.59      6.85 o 
  -7   9   1       20.59       25.60      6.99 o 
  -6   9   1      760.61      761.57     15.61 o 
  -5   9   1        9.43       10.38      4.77 o 
  -4   9   1     1315.09     1255.36     18.84 o 
  -3   9   1      226.81      226.16      6.73 o 
  -2   9   1     1946.78     1923.42     18.68 o 
  -1   9   1      460.69      420.10      8.18 o 
   0   9   1      880.21      834.53     12.18 o 
   1   9   1       16.38       24.73      3.98 o 
   2   9   1      581.00      581.79      8.16 o 
   3   9   1       21.13       25.62      2.48 o 
   4   9   1      691.20      723.35      7.94 o 
   5   9   1      295.43      318.64      5.37 o 
   6   9   1       79.80       81.80      3.83 o 
   7   9   1      414.48      403.85      6.99 o 
   8   9   1     1233.07     1222.01     12.31 o 
   9   9   1        1.42       -1.66      2.62 o 
  10   9   1     2092.28     2054.97     18.52 o 
  11   9   1       12.97       20.59      3.55 o 
  12   9   1      108.84      121.24      5.66 o 
  13   9   1      195.78      190.40      7.13 o 
  14   9   1      145.14      180.87      7.20 o 
  -7  10   1        0.91       16.05      9.21 o 
  -6  10   1       73.66       71.29      9.61 o 
  -5  10   1       82.68       78.74      8.08 o 
  -4  10   1      860.08      896.26     20.57 o 
  -3  10   1       51.63       49.99      4.49 o 
  -2  10   1       95.77      100.13      8.11 o 
  -1  10   1       55.61       57.34      4.01 o 
   0  10   1       27.41       39.20      3.90 o 
   1  10   1      365.86      363.56      8.84 o 
   2  10   1      930.15      937.77     11.21 o 
   3  10   1     1403.59     1361.29     14.10 o 
   4  10   1     1606.36     1545.00     15.80 o 
   5  10   1     2260.02     2184.99     18.99 o 
   6  10   1      678.64      608.95      8.16 o 
   7  10   1      102.20      104.55      4.51 o 
   8  10   1      227.51      231.62      6.04 o 
   9  10   1      388.75      414.25      7.43 o 
  10  10   1        1.11        1.17      2.73 o 
  11  10   1       15.45       18.09      3.28 o 
  12  10   1      424.44      429.46     11.41 o 
  13  10   1       26.62       20.91      4.14 o 
  14  10   1      196.97      179.58      7.37 o 
  -6  11   1       93.96      104.61     10.09 o 
  -5  11   1      717.88      742.61     19.02 o 
  -4  11   1       58.36       69.04      7.88 o 
  -3  11   1       96.37      112.49      9.54 o 
  -2  11   1      223.96      229.07      8.75 o 
  -1  11   1     1132.76     1121.23     17.38 o 
   0  11   1        0.42       -0.13      3.08 o 
   1  11   1        4.59        6.38      3.14 o 
   2  11   1       14.32       16.01      2.51 o 
   3  11   1     1116.28     1025.16     11.76 o 
   4  11   1       86.69       91.35      3.95 o 
   5  11   1     2191.20     2329.72     22.31 o 
   6  11   1      188.36      185.58      5.47 o 
   7  11   1       67.58       63.72      4.63 o 
   8  11   1       39.82       45.51      6.98 o 
   9  11   1       29.30       35.09      3.87 o 
  10  11   1       14.42       21.79      3.79 o 
  11  11   1       14.27       12.17      3.17 o 
  12  11   1       46.18       46.54      4.51 o 
  13  11   1      171.22      175.80      7.78 o 
  14  11   1        4.43        9.23      8.33 o 
  -5  12   1       60.86       58.81     12.84 o 
  -4  12   1       18.36        9.72      6.67 o 
  -3  12   1       54.99       57.84      7.52 o 
  -2  12   1      459.05      472.97     13.01 o 
  -1  12   1      509.41      494.21     11.92 o 
   0  12   1      474.33      513.12     11.86 o 
   1  12   1      429.94      447.46     10.90 o 
   2  12   1      216.27      217.23      5.58 o 
   3  12   1       33.40       23.56      3.32 o 
   4  12   1       45.61       46.61      3.27 o 
   5  12   1       77.22       76.06      4.08 o 
   6  12   1      344.34      323.56      7.98 o 
   7  12   1       57.56       52.26      5.61 o 
   8  12   1       27.77       34.70      4.31 o 
   9  12   1       51.87       54.49      4.91 o 
  10  12   1     1056.29     1019.45     16.15 o 
  11  12   1       38.49       37.93      4.90 o 
  12  12   1        0.00       -4.64      4.64 o 
  13  12   1       48.13       37.06     10.79 o 
  -3  13   1      203.88      231.74     12.39 o 
  -2  13   1        5.46       13.50      5.32 o 
  -1  13   1      127.76      145.43      7.99 o 
   0  13   1      188.21      188.55      8.55 o 
   1  13   1       42.83       49.36      5.50 o 
   2  13   1       46.42       57.10      5.80 o 
   3  13   1        0.00       -0.46      4.27 o 
   4  13   1      906.35      967.92     23.08 o 
   5  13   1      467.84      420.61      8.78 o 
   6  13   1       62.84       53.21      4.40 o 
   7  13   1      123.19      130.35      7.21 o 
   8  13   1     1111.21     1087.05     16.26 o 
   9  13   1       92.72       91.41      7.69 o 
  10  13   1       43.49       43.27      5.00 o 
  11  13   1      130.27      131.83      7.18 o 
  12  13   1        0.03       -1.98      5.49 o 
  13  13   1        1.87        3.70      5.43 o 
  -2  14   1       21.66       26.85      7.45 o 
  -1  14   1        7.91       20.02      5.69 o 
   0  14   1      134.01      126.64      8.04 o 
   1  14   1       14.70       10.47      7.12 o 
   2  14   1      149.97      145.46      9.28 o 
   3  14   1      248.39      256.80      9.26 o 
   4  14   1       95.28      111.20      5.75 o 
   5  14   1      200.30      196.47      8.21 o 
   6  14   1      119.43      121.82      5.97 o 
   7  14   1      165.83      176.44      7.16 o 
   8  14   1       34.58       36.12      6.57 o 
   9  14   1      724.34      690.59     13.34 o 
  10  14   1       43.37       51.05      7.55 o 
  11  14   1       37.76       30.01      5.19 o 
  12  14   1       42.37       33.27      5.43 o 
   0  15   1       34.16       29.08      7.06 o 
   1  15   1        8.92       16.16      6.19 o 
   2  15   1       94.64      102.98     10.33 o 
   3  15   1      106.95      108.73      7.24 o 
   4  15   1       50.16       47.41      6.67 o 
   5  15   1       69.18       78.27      5.88 o 
   6  15   1       28.88       26.76      4.74 o 
   7  15   1       83.85       80.39      8.81 o 
   8  15   1        0.56       -1.66      3.51 o 
   9  15   1       17.14       14.64      5.84 o 
  10  15   1      108.51       92.86      6.68 o 
  11  15   1       10.35        5.10      4.64 o 
   2  16   1       28.56       24.19      7.04 o 
   3  16   1        8.24        6.90      6.04 o 
   4  16   1      222.04      203.62     11.39 o 
   5  16   1      154.02      200.61     32.70 o 
   6  16   1        3.54       -2.08      4.37 o 
   7  16   1       20.19       14.97      4.99 o 
   8  16   1      470.48      496.40     11.63 o 
   9  16   1      116.56      104.11      6.74 o 
  -6 -16   2        2.48        3.39      4.94 o 
  -5 -16   2      246.55      299.56     11.15 o 
  -4 -16   2       77.44       90.62     10.26 o 
  -9 -15   2      208.86      224.55     11.02 o 
  -8 -15   2        0.06        1.97      5.10 o 
  -7 -15   2      136.87      150.25      9.04 o 
  -6 -15   2       75.74       78.46      6.97 o 
  -5 -15   2       94.03       94.47      7.18 o 
  -4 -15   2      101.77      102.03      6.99 o 
  -3 -15   2      223.54      205.93     13.93 o 
  -2 -15   2        0.88        1.88      7.41 o 
  -1 -15   2      103.87      125.34      9.40 o 
   0 -15   2        9.12        9.32      8.35 o 
 -10 -14   2       46.33       60.52      6.08 o 
  -9 -14   2        1.38        2.95      4.39 o 
  -8 -14   2        1.50        6.05      3.94 o 
  -7 -14   2       89.66       92.06      7.34 o 
  -6 -14   2      240.33      279.47     10.50 o 
  -5 -14   2      202.08      209.16      9.22 o 
  -4 -14   2       71.72       52.61      6.12 o 
  -3 -14   2      348.28      379.89     10.53 o 
  -2 -14   2        0.35       -5.53      6.40 o 
  -1 -14   2        4.36       14.06      5.60 o 
   0 -14   2       72.59       68.50      7.46 o 
   1 -14   2       48.61       57.90      9.57 o 
   2 -14   2        0.15       -4.79      6.02 o 
 -11 -13   2        5.65       13.79      5.62 o 
 -10 -13   2       86.33       85.31      6.37 o 
  -9 -13   2        6.14       -1.23      3.86 o 
  -8 -13   2      300.08      306.07     16.50 o 
  -7 -13   2       52.02       51.64      5.02 o 
  -6 -13   2       35.90       26.10      5.11 o 
  -5 -13   2      139.92      123.95      7.26 o 
  -4 -13   2       21.02       16.34      4.76 o 
  -3 -13   2      458.61      443.46     11.01 o 
  -2 -13   2        0.12       -3.13      3.13 o 
  -1 -13   2       76.18       69.95      9.30 o 
   0 -13   2      242.86      233.39      9.32 o 
   1 -13   2      177.97      220.40      9.21 o 
   2 -13   2       80.73       83.14     11.03 o 
   3 -13   2       31.61       16.79      6.83 o 
   4 -13   2        6.12        0.72      7.86 o 
 -12 -12   2       23.73       37.32      5.71 o 
 -11 -12   2      138.29      122.25      7.49 o 
 -10 -12   2       96.23      102.47      5.92 o 
  -9 -12   2      556.08      527.01     10.56 o 
  -8 -12   2        0.21        2.17      3.35 o 
  -7 -12   2       29.19       25.63      3.76 o 
  -6 -12   2       26.98       22.07      4.29 o 
  -5 -12   2      914.97      897.54     13.99 o 
  -4 -12   2      283.38      273.63      9.18 o 
  -3 -12   2        5.26        8.79      3.35 o 
  -2 -12   2        5.93        8.49      3.28 o 
  -1 -12   2     1426.22     1459.16     18.99 o 
   0 -12   2      114.31       98.42      8.60 o 
   1 -12   2      598.43      570.31     11.32 o 
   2 -12   2       91.24       87.25      6.47 o 
   3 -12   2       16.51       11.10      8.00 o 
   4 -12   2       28.89       22.22      8.73 o 
   5 -12   2      211.33      235.92     15.76 o 
 -12 -11   2      132.00      136.81      7.19 o 
 -11 -11   2      110.12      104.69      6.13 o 
 -10 -11   2      245.02      247.62      7.97 o 
  -9 -11   2      104.42      106.64      5.58 o 
  -8 -11   2     1024.79     1012.68     16.22 o 
  -7 -11   2      140.32      135.65      5.67 o 
  -6 -11   2       39.39       51.48      3.94 o 
  -5 -11   2       48.30       65.28      4.05 o 
  -4 -11   2       61.23       68.04      6.64 o 
  -3 -11   2      100.34       74.59      4.53 o 
  -2 -11   2       48.66       45.44      4.10 o 
  -1 -11   2      170.80      160.46      6.69 o 
   0 -11   2      141.61      140.74      5.00 o 
   1 -11   2      121.54      121.51      6.00 o 
   2 -11   2        5.34       -0.35      4.37 o 
   3 -11   2        6.67        1.08      4.15 o 
   4 -11   2       58.20       61.97      5.84 o 
   5 -11   2      136.99      144.04      9.52 o 
   6 -11   2      467.07      548.62     27.62 o 
 -13 -10   2      464.81      498.90     13.48 o 
 -12 -10   2       54.46       53.06      5.38 o 
 -11 -10   2      263.29      268.09      8.74 o 
 -10 -10   2       19.00       16.27      3.96 o 
  -9 -10   2        0.55        3.14      3.12 o 
  -8 -10   2       44.44       46.86      3.81 o 
  -7 -10   2       79.63       78.05      4.56 o 
  -6 -10   2      490.62      428.96      8.28 o 
  -5 -10   2      183.39      180.99      6.27 o 
  -4 -10   2      128.12      114.28      4.15 o 
  -3 -10   2      169.11      160.10      6.12 o 
  -2 -10   2      432.12      373.28      7.91 o 
  -1 -10   2        1.58        2.95      2.97 o 
   0 -10   2      499.86      484.53      7.41 o 
   1 -10   2       95.01       90.54      5.61 o 
   2 -10   2       62.95       56.66      4.59 o 
   3 -10   2       66.61       64.10      4.92 o 
   4 -10   2      869.06      897.04     15.41 o 
   5 -10   2        5.53        2.59      5.18 o 
   6 -10   2       85.34       98.87      8.50 o 
   7 -10   2      105.81      114.01      9.65 o 
 -13  -9   2       74.39       75.92      6.16 o 
 -12  -9   2      187.13      192.12      7.89 o 
 -11  -9   2        8.65       15.86      4.10 o 
 -10  -9   2       19.25       19.58      3.95 o 
  -9  -9   2      113.56      125.17      5.12 o 
  -8  -9   2     1262.23     1246.12     14.88 o 
  -7  -9   2      135.71      108.91      4.59 o 
  -6  -9   2      113.81      105.26      4.37 o 
  -5  -9   2      533.10      531.67      8.02 o 
  -4  -9   2      407.77      375.35      6.43 o 
  -3  -9   2        7.88       13.60      2.78 o 
  -2  -9   2      864.76      876.40     12.02 o 
  -1  -9   2      278.13      276.57      7.52 o 
   0  -9   2      391.12      361.22     10.83 o 
   1  -9   2     1971.54     2011.34     19.40 o 
   2  -9   2      387.62      377.14      8.38 o 
   3  -9   2      111.72      113.67      9.04 o 
   4  -9   2       73.68       72.59      5.51 o 
   5  -9   2       65.43       58.57      4.81 o 
   6  -9   2      241.78      248.49     11.05 o 
   7  -9   2       22.06       23.37      6.50 o 
   8  -9   2       44.73       40.29      7.74 o 
 -13  -8   2       15.83       20.70      4.29 o 
 -12  -8   2      538.16      573.06      9.80 o 
 -11  -8   2       39.49       51.48      4.08 o 
 -10  -8   2       24.64       28.49      3.80 o 
  -9  -8   2      239.33      262.90      6.69 o 
  -8  -8   2        8.69        7.86      3.65 o 
  -7  -8   2     2848.83     2801.53     24.20 o 
  -6  -8   2       91.03       79.31      3.91 o 
  -5  -8   2      124.05      123.93      5.31 o 
  -4  -8   2      122.43      130.84      3.71 o 
  -3  -8   2      478.66      484.59      6.65 o 
  -2  -8   2      157.45      161.57      4.46 o 
  -1  -8   2     1820.70     1732.99     29.93 o 
   0  -8   2      154.41      147.76      4.96 o 
   1  -8   2      226.30      225.43      5.02 o 
   2  -8   2       30.08       25.18      2.52 o 
   3  -8   2      144.09      140.03      5.72 o 
   4  -8   2      139.75      152.03      5.90 o 
   5  -8   2       17.51       24.52      4.29 o 
   6  -8   2       80.32       77.80      5.90 o 
   7  -8   2       88.71      102.79      8.35 o 
   8  -8   2       99.59      107.34      8.79 o 
   9  -8   2       70.99       62.01      8.61 o 
 -13  -7   2        0.96       -0.08      5.48 o 
 -12  -7   2       42.98       49.79      4.20 o 
 -11  -7   2      101.85      100.00      4.88 o 
 -10  -7   2       84.30       84.74      4.41 o 
  -9  -7   2      159.93      157.40      5.49 o 
  -8  -7   2       53.62       63.56      3.58 o 
  -7  -7   2      604.22      577.21      8.48 o 
  -6  -7   2      124.37      127.30      4.37 o 
  -5  -7   2      158.17      146.84      4.47 o 
  -4  -7   2      266.38      298.40      4.62 o 
  -3  -7   2      761.52      877.17      9.01 o 
  -2  -7   2      683.86      731.90      9.85 o 
  -1  -7   2      345.28      360.13      6.20 o 
   0  -7   2     1099.17     1074.73     13.29 o 
   1  -7   2       45.88       57.95      1.96 o 
   2  -7   2      116.36      127.13      3.40 o 
   3  -7   2      208.57      181.30      5.90 o 
   4  -7   2     1049.46     1026.63     13.36 o 
   5  -7   2       88.18       94.90      5.43 o 
   6  -7   2       12.53        9.19      3.97 o 
   7  -7   2      715.09      680.50     13.78 o 
   8  -7   2      486.01      484.75     17.64 o 
   9  -7   2      212.82      210.87     14.42 o 
  10  -7   2        3.05        9.10      8.20 o 
 -13  -6   2       28.22       42.30      6.05 o 
 -12  -6   2       32.86       26.45      3.77 o 
 -11  -6   2       64.82       69.48      4.28 o 
 -10  -6   2        3.05        2.71      2.89 o 
  -9  -6   2      122.01      120.60      4.62 o 
  -8  -6   2       61.77       59.97      3.45 o 
  -7  -6   2       13.55       13.96      2.66 o 
  -6  -6   2       85.57       74.14      3.49 o 
  -5  -6   2      107.58       99.92      3.93 o 
  -4  -6   2     4366.68     4657.35     57.11 o 
  -3  -6   2      426.00      478.41      5.92 o 
  -2  -6   2     4901.97     4965.67     42.25 o 
  -1  -6   2     1266.44     1353.12     26.27 o 
   0  -6   2      280.51      264.31      5.79 o 
   1  -6   2      666.10      653.86      7.80 o 
   2  -6   2      334.88      340.16      3.75 o 
   3  -6   2       13.89       18.63      1.67 o 
   4  -6   2        0.77        3.81      2.14 o 
   5  -6   2      331.64      325.62      6.25 o 
   6  -6   2        3.94        1.10      2.29 o 
   7  -6   2       23.14       14.93      3.05 o 
   8  -6   2      330.31      308.83      7.42 o 
   9  -6   2        6.43        8.96      8.05 o 
  10  -6   2       27.02       52.86     12.11 o 
  11  -6   2       76.24       71.93     10.95 o 
 -13  -5   2      138.82      122.15      7.87 o 
 -12  -5   2        5.93        6.23      4.05 o 
 -11  -5   2       49.11       51.64      3.91 o 
 -10  -5   2      664.39      652.90      9.20 o 
  -9  -5   2      224.58      213.78      5.68 o 
  -8  -5   2       44.78       42.97      2.97 o 
  -7  -5   2       36.59       39.75      2.85 o 
  -6  -5   2       47.39       38.05      2.76 o 
  -5  -5   2     4158.64     4154.86     45.81 o 
  -4  -5   2     1797.63     1946.39     19.41 o 
  -3  -5   2       62.49       65.81      2.88 o 
  -2  -5   2    12954.26    14046.33     97.76 o 
  -1  -5   2     5119.02     5270.31     42.23 o 
   0  -5   2       95.09      113.79      3.29 o 
   1  -5   2     2877.70     2917.29     31.32 o 
   2  -5   2     1164.74     1256.88      8.85 o 
   3  -5   2      976.99      980.49      7.36 o 
   4  -5   2     1630.30     1580.32     13.84 o 
   5  -5   2      114.41      118.09      4.50 o 
   6  -5   2      104.10      109.23      4.30 o 
   7  -5   2       12.76        4.09      2.78 o 
   8  -5   2       16.74       19.50      3.47 o 
   9  -5   2      362.72      369.45     10.15 o 
  10  -5   2       41.42       52.09      5.54 o 
  11  -5   2       99.56      100.86     11.47 o 
 -13  -4   2       17.46       21.20      5.50 o 
 -12  -4   2      461.38      502.59     12.42 o 
 -11  -4   2      122.31      113.77      5.92 o 
 -10  -4   2        3.32        3.18      2.78 o 
  -9  -4   2      111.61      118.77      4.44 o 
  -8  -4   2      133.48      118.74      4.27 o 
  -7  -4   2      622.72      628.97      7.51 o 
  -6  -4   2       91.60      110.47      4.80 o 
  -5  -4   2      709.51      734.78      8.21 o 
  -4  -4   2     3004.59     3177.52     24.59 o 
  -3  -4   2      307.92      231.99      8.86 o 
  -2  -4   2     2844.14     3052.25     26.35 o 
  -1  -4   2     2135.94     2164.76     18.48 o 
   0  -4   2        1.64        2.21      1.34 o 
   1  -4   2     2464.65     2474.15     18.29 o 
   2  -4   2      577.98      629.58      5.64 o 
   3  -4   2      138.29      120.38      2.08 o 
   4  -4   2     4966.56     5109.48     31.73 o 
   5  -4   2       13.04       13.36      1.46 o 
   6  -4   2     1429.31     1403.04     16.77 o 
   7  -4   2       42.27       41.88      3.67 o 
   8  -4   2        0.42        0.67      2.90 o 
   9  -4   2       98.45       94.31      5.51 o 
  10  -4   2      442.53      442.72     10.24 o 
  11  -4   2       26.58       27.95      5.44 o 
  12  -4   2       66.63       71.37      7.05 o 
 -13  -3   2        5.47       14.81      6.44 o 
 -12  -3   2       90.82       97.58      6.82 o 
 -11  -3   2      112.04      128.27      7.05 o 
 -10  -3   2      626.14      603.53     10.45 o 
  -9  -3   2       53.32       46.18      3.32 o 
  -8  -3   2      130.71      145.13      4.59 o 
  -7  -3   2      116.76      111.43      3.48 o 
  -6  -3   2      300.38      303.23      5.07 o 
  -5  -3   2     2218.66     2312.99     18.88 o 
  -4  -3   2      114.95       91.25      2.98 o 
  -3  -3   2      582.95      568.89      8.78 o 
  -2  -3   2     2592.23     2611.27     19.58 o 
  -1  -3   2     3763.71     3922.80     35.08 o 
   0  -3   2       23.50       17.42      1.45 o 
   1  -3   2     1736.17     1780.39     13.43 o 
   2  -3   2        0.24       -1.03      1.03 o 
   3  -3   2     2346.98     2417.61     16.50 o 
   4  -3   2     2945.59     3145.40     20.17 o 
   5  -3   2     1316.99     1341.16      9.11 o 
   6  -3   2     1735.15     1767.38     13.71 o 
   7  -3   2     1034.55     1017.66     11.08 o 
   8  -3   2     1425.33     1376.06     17.72 o 
   9  -3   2      783.81      762.41     12.74 o 
  10  -3   2      149.33      142.59      6.63 o 
  11  -3   2      193.27      196.90      8.05 o 
  12  -3   2      247.75      253.54     14.99 o 
 -13  -2   2      168.66      158.26     10.25 o 
 -12  -2   2        4.29        5.80      5.52 o 
 -11  -2   2      625.77      610.42     12.87 o 
 -10  -2   2      259.08      242.26      8.28 o 
  -9  -2   2      175.02      166.50      4.90 o 
  -8  -2   2      217.48      207.24      5.69 o 
  -7  -2   2      323.68      313.16      6.06 o 
  -6  -2   2      528.15      523.04      6.03 o 
  -5  -2   2      182.56      203.91      5.30 o 
  -4  -2   2      660.90      674.62      9.56 o 
  -3  -2   2      401.49      400.01      4.85 o 
  -2  -2   2     1230.22     1154.44     15.70 o 
  -1  -2   2      886.16      835.84     11.15 o 
   0  -2   2    35092.27    35138.78    303.20 o 
   1  -2   2     2304.04     2237.05     22.25 o 
   2  -2   2     3858.19     3983.47     25.81 o 
   3  -2   2      280.43      325.92      4.82 o 
   4  -2   2      214.27      196.72      2.94 o 
   5  -2   2      798.65      831.43      7.62 o 
   6  -2   2       40.51       66.59      2.40 o 
   7  -2   2      319.35      279.92      5.74 o 
   8  -2   2       22.28       21.35      3.76 o 
   9  -2   2     1341.24     1308.08     17.53 o 
  10  -2   2       88.81       78.72      5.48 o 
  11  -2   2        3.33        1.10      4.55 o 
  12  -2   2       32.85       27.23      5.68 o 
  13  -2   2      148.41      137.75      9.10 o 
 -13  -1   2       36.97       39.69      7.12 o 
 -12  -1   2      397.39      429.13     16.64 o 
 -11  -1   2      137.14      138.03      8.69 o 
 -10  -1   2      663.71      666.46     12.69 o 
  -9  -1   2      364.08      393.15      9.38 o 
  -8  -1   2     1002.58      970.14     11.30 o 
  -7  -1   2      796.03      775.21      9.38 o 
  -6  -1   2      100.79      100.12      3.50 o 
  -5  -1   2     6898.61     7175.60     48.14 o 
  -4  -1   2     1188.88     1236.79      9.79 o 
  -3  -1   2       14.48       14.86      1.23 o 
  -2  -1   2    10323.05    10771.32     69.27 o 
  -1  -1   2     4108.33     4145.27     40.35 o 
   0  -1   2       35.87       37.66      1.80 o 
   1  -1   2      683.66      665.63      6.18 o 
   2  -1   2      944.65      991.50      7.33 o 
   3  -1   2     1459.58     1481.52     10.55 o 
   4  -1   2     1225.76     1174.65     10.71 o 
   5  -1   2      273.24      284.42      4.17 o 
   6  -1   2       64.05       73.96      2.51 o 
   7  -1   2     3847.75     3682.50     26.39 o 
   8  -1   2      177.21      171.63      7.59 o 
   9  -1   2      862.69      865.28     14.83 o 
  10  -1   2      667.59      653.21     12.00 o 
  11  -1   2       58.16       63.47      6.71 o 
  12  -1   2        0.10        1.06      4.20 o 
  13  -1   2      403.55      400.05     18.08 o 
 -12   0   2       38.73       40.24      6.54 o 
 -11   0   2        1.43       -4.70      4.70 o 
 -10   0   2       10.32       14.55      6.22 o 
  -9   0   2       10.19       18.36      3.99 o 
  -8   0   2        4.82        2.98      3.54 o 
  -7   0   2        0.76        3.39      2.34 o 
  -6   0   2      154.68      165.25      3.94 o 
  -5   0   2      739.09      734.65      7.39 o 
  -4   0   2      810.56      831.90      8.04 o 
  -3   0   2     2237.09     2137.27     16.55 o 
  -2   0   2       17.86       14.76      1.13 o 
  -1   0   2        3.74        5.41      1.32 o 
   0   0   2     1480.84     1670.43     15.19 o 
   1   0   2     3711.80     3798.94     28.96 o 
   2   0   2     1094.82     1191.15     11.14 o 
   3   0   2      150.53      171.84      3.11 o 
   4   0   2    17830.68    18165.95    124.89 o 
   5   0   2       42.88       66.18      2.42 o 
   6   0   2      588.44      656.24      7.09 o 
   7   0   2       20.87       20.65      2.28 o 
   8   0   2     1531.28     1522.81     14.55 o 
   9   0   2       13.75        9.96      3.80 o 
  10   0   2      209.56      217.78     10.00 o 
  11   0   2      248.54      253.71     12.24 o 
  12   0   2      242.07      264.93     12.73 o 
  13   0   2      316.38      347.13     13.14 o 
  14   0   2        0.23       -2.58      7.12 o 
 -12   1   2        3.12       -3.91      8.67 o 
 -11   1   2        9.09       -0.49      4.98 o 
 -10   1   2      102.81       99.10      7.28 o 
  -9   1   2      585.49      582.93     11.38 o 
  -8   1   2      294.34      302.82      8.81 o 
  -7   1   2     2099.98     2031.25     20.41 o 
  -6   1   2      254.15      263.27      5.98 o 
  -5   1   2       20.45       16.62      1.87 o 
  -4   1   2     4097.80     4399.09     32.33 o 
  -3   1   2     1357.35     1263.33     12.11 o 
  -2   1   2     1696.53     1751.30     11.44 o 
  -1   1   2    18798.35    19441.36    116.45 o 
   0   1   2     3237.54     3167.51     24.64 o 
   1   1   2        1.34       -0.31      0.58 o 
   2   1   2        2.66        3.35      0.98 o 
   3   1   2     6916.85     7139.72     54.20 o 
   4   1   2      222.06      216.90      3.30 o 
   5   1   2     2162.91     2177.88     17.13 o 
   6   1   2     7823.55     8312.34     59.09 o 
   7   1   2       31.22       25.04      2.30 o 
   8   1   2       53.07       39.62      2.88 o 
   9   1   2       65.45       61.08      3.67 o 
  10   1   2      289.31      274.83      8.25 o 
  11   1   2      108.45      100.38      6.09 o 
  12   1   2      247.07      247.47      9.12 o 
  13   1   2       22.17       28.37      5.38 o 
  14   1   2      155.42      160.23      8.60 o 
 -12   2   2      153.76      158.18      9.70 o 
 -11   2   2      162.76      170.14      9.40 o 
 -10   2   2      412.39      397.05     12.02 o 
  -9   2   2       14.27       13.14      4.58 o 
  -8   2   2        0.00        1.72      3.25 o 
  -7   2   2      111.63      120.75      4.91 o 
  -6   2   2       73.56       61.70      3.97 o 
  -5   2   2      356.04      373.53      5.35 o 
  -4   2   2      210.18      249.69      3.36 o 
  -3   2   2     1206.89     1291.46      9.12 o 
  -2   2   2     3913.24     4232.28     26.06 o 
  -1   2   2     9951.72    10503.01     62.56 o 
   0   2   2     3268.58     3462.77     26.13 o 
   1   2   2      837.55      774.92      6.67 o 
   2   2   2     1484.35     1531.36     12.72 o 
   3   2   2     3148.69     3262.43     23.61 o 
   4   2   2      299.90      302.53      4.05 o 
   5   2   2      459.95      509.40      6.49 o 
   6   2   2      727.31      810.35      9.30 o 
   7   2   2        7.08        2.69      2.17 o 
   8   2   2       76.85       79.91      3.45 o 
   9   2   2      278.94      287.61      6.17 o 
  10   2   2      165.45      174.38      5.51 o 
  11   2   2      279.06      274.18      8.59 o 
  12   2   2       18.52       15.93      4.47 o 
  13   2   2     1707.87     1675.59     25.39 o 
  14   2   2       40.17       44.56      6.07 o 
 -11   3   2      231.98      259.43     11.94 o 
 -10   3   2       33.59       50.17      5.89 o 
  -9   3   2      153.16      163.61      8.23 o 
  -8   3   2      555.15      593.88     19.16 o 
  -7   3   2      619.76      595.96     10.90 o 
  -6   3   2        6.53        8.69      2.88 o 
  -5   3   2     1165.36     1162.78     12.86 o 
  -4   3   2     1760.78     1942.13     11.60 o 
  -3   3   2       95.60      116.80      2.66 o 
  -2   3   2     1373.54     1249.06      9.18 o 
  -1   3   2      167.69      176.62      2.04 o 
   0   3   2     2070.61     2124.88     16.34 o 
   1   3   2      441.57      458.42      4.37 o 
   2   3   2     4100.44     4266.32     32.52 o 
   3   3   2     1162.01     1140.89     11.76 o 
   4   3   2      551.07      551.63      6.32 o 
   5   3   2      115.85      122.30      3.46 o 
   6   3   2     3281.91     3637.28     30.42 o 
   7   3   2     2904.04     2776.20     24.62 o 
   8   3   2     1910.20     1888.92     16.98 o 
   9   3   2       23.48       18.56      2.90 o 
  10   3   2     1173.73     1204.69     13.34 o 
  11   3   2        2.30        2.56      2.94 o 
  12   3   2        0.85       -0.09      5.55 o 
  13   3   2        5.81       12.97      4.72 o 
  14   3   2       20.61       19.97      5.44 o 
  15   3   2       71.20       64.72      8.60 o 
 -11   4   2        0.46       -3.22      4.86 o 
 -10   4   2      194.04      184.20      9.17 o 
  -9   4   2       28.67       30.01      5.02 o 
  -8   4   2      280.93      253.64      7.98 o 
  -7   4   2     1344.65     1289.84     21.52 o 
  -6   4   2      453.00      432.41      8.85 o 
  -5   4   2      183.91      198.26      4.96 o 
  -4   4   2     1052.79     1162.27      8.73 o 
  -3   4   2      370.83      420.71      3.71 o 
  -2   4   2      532.26      606.97      6.31 o 
  -1   4   2     5679.72     5842.31     60.83 o 
   0   4   2      274.82      323.65      8.72 o 
   1   4   2      879.41      930.30      8.66 o 
   2   4   2      666.26      712.58      6.75 o 
   3   4   2     2728.47     2787.40     22.43 o 
   4   4   2     6149.94     6246.14     48.56 o 
   5   4   2     3623.41     3717.59     30.47 o 
   6   4   2      147.75      157.34      5.41 o 
   7   4   2     2003.47     1954.45     18.57 o 
   8   4   2     2577.41     2517.00     23.41 o 
   9   4   2      223.44      222.47      5.61 o 
  10   4   2     1110.34     1067.19     12.43 o 
  11   4   2        0.07        3.16      2.94 o 
  12   4   2      130.22      121.41      5.39 o 
  13   4   2      380.27      382.83     15.27 o 
  14   4   2       12.32       17.68      5.31 o 
  15   4   2      110.88      118.93      8.32 o 
 -10   5   2        2.55        0.30      7.70 o 
  -9   5   2      108.37      116.81     14.51 o 
  -8   5   2       62.63       65.76      7.34 o 
  -7   5   2      604.66      579.71      9.90 o 
  -6   5   2       33.22       28.59      3.19 o 
  -5   5   2      630.72      621.08      8.35 o 
  -4   5   2      774.82      822.44     11.49 o 
  -3   5   2     1047.20      988.79     10.31 o 
  -2   5   2      400.79      361.60      5.97 o 
  -1   5   2     5330.75     5409.44    114.34 o 
   0   5   2     2035.37     2029.63     29.02 o 
   1   5   2     2059.30     2218.80     19.01 o 
   2   5   2      271.80      280.79      3.99 o 
   3   5   2      282.84      333.96      5.85 o 
   4   5   2      410.86      396.25      5.38 o 
   5   5   2     3131.75     3295.21     27.49 o 
   6   5   2      909.06      861.88      9.82 o 
   7   5   2     1856.61     1941.77     18.89 o 
   8   5   2       71.93       66.78      3.67 o 
   9   5   2       33.68       29.09      3.12 o 
  10   5   2        6.66       11.55      2.83 o 
  11   5   2       20.73       21.95      2.90 o 
  12   5   2      100.30      107.43      5.15 o 
  13   5   2      500.98      501.32     12.07 o 
  14   5   2       16.91       24.72      5.44 o 
  15   5   2       26.50       28.14      7.19 o 
 -10   6   2      154.92      136.88     12.84 o 
  -9   6   2       57.38       62.83      9.57 o 
  -8   6   2      323.20      301.99     10.98 o 
  -7   6   2      462.81      454.84     13.01 o 
  -6   6   2      251.55      248.10      6.07 o 
  -5   6   2       47.21       43.20      5.52 o 
  -4   6   2       73.20       66.27      3.54 o 
  -3   6   2       71.74       99.89      4.59 o 
  -2   6   2      247.00      265.14      4.91 o 
  -1   6   2     1125.82     1187.48     15.95 o 
   0   6   2     1965.68     2268.89     44.33 o 
   1   6   2        2.32        5.48      1.10 o 
   2   6   2      607.09      564.85      6.48 o 
   3   6   2      557.69      568.63      9.30 o 
   4   6   2        1.93        1.30      1.69 o 
   5   6   2      647.62      709.61      8.29 o 
   6   6   2      500.86      496.17      8.29 o 
   7   6   2     6590.92     6642.00     56.15 o 
   8   6   2     1386.89     1436.82     14.02 o 
   9   6   2     1388.57     1356.79     14.04 o 
  10   6   2      147.20      162.90      4.93 o 
  11   6   2      117.42      124.81      4.59 o 
  12   6   2      205.66      197.38      5.96 o 
  13   6   2      965.81      962.83     14.78 o 
  14   6   2      390.38      393.71     18.77 o 
  15   6   2      768.58      806.96     25.52 o 
  -9   7   2        0.66       -1.39      9.45 o 
  -8   7   2      245.10      241.77     12.39 o 
  -7   7   2       93.64      111.72      7.63 o 
  -6   7   2      719.09      672.26     13.80 o 
  -5   7   2        3.70        6.28      4.26 o 
  -4   7   2     2829.91     2674.08     26.57 o 
  -3   7   2      282.11      287.21      5.95 o 
  -2   7   2      316.39      285.46      5.93 o 
  -1   7   2      109.09      116.92      3.72 o 
   0   7   2      117.41      138.72      5.46 o 
   1   7   2      472.84      475.80      6.59 o 
   2   7   2      952.14      926.98     10.63 o 
   3   7   2      294.55      275.09      4.66 o 
   4   7   2      194.76      162.19      3.59 o 
   5   7   2        3.42       -1.77      1.77 o 
   6   7   2      132.97      163.74      4.35 o 
   7   7   2       29.34       28.26      2.72 o 
   8   7   2     3605.08     3663.40     29.34 o 
   9   7   2     1659.62     1692.47     16.56 o 
  10   7   2      250.57      230.37      6.32 o 
  11   7   2        0.37       -2.80      2.80 o 
  12   7   2       17.35       18.95      3.51 o 
  13   7   2       73.06       85.10      5.05 o 
  14   7   2       14.70       27.27      4.65 o 
  15   7   2       37.74       48.27      7.81 o 
  -8   8   2      300.29      302.74     13.67 o 
  -7   8   2      544.73      545.10     13.79 o 
  -6   8   2       25.84       36.88      5.76 o 
  -5   8   2        6.48        7.32      4.60 o 
  -4   8   2       34.37       36.91      4.70 o 
  -3   8   2      217.48      217.40      6.53 o 
  -2   8   2      160.82      169.98      5.36 o 
  -1   8   2      525.58      495.11      7.35 o 
   0   8   2      462.35      421.96      9.02 o 
   1   8   2     1646.13     1589.53     28.04 o 
   2   8   2     6055.29     6265.77     48.10 o 
   3   8   2        0.72        8.99      1.66 o 
   4   8   2     1450.27     1442.03     14.83 o 
   5   8   2        4.54       -0.01      1.84 o 
   6   8   2        2.59        1.67      1.98 o 
   7   8   2     2512.30     2426.69     20.71 o 
   8   8   2     1413.11     1380.35     14.06 o 
   9   8   2       84.65       77.40      4.21 o 
  10   8   2      344.70      335.48      7.19 o 
  11   8   2      506.25      499.52      8.71 o 
  12   8   2      155.24      142.17      5.78 o 
  13   8   2       22.77       18.17      3.79 o 
  14   8   2        4.47       12.59      3.89 o 
  15   8   2        0.12       -1.33      5.97 o 
  -7   9   2       47.36       39.33      9.00 o 
  -6   9   2       23.06       30.58      5.61 o 
  -5   9   2      213.34      208.26     15.38 o 
  -4   9   2      349.69      340.90     10.16 o 
  -3   9   2       75.37       81.16      6.03 o 
  -2   9   2      717.37      728.39     11.10 o 
  -1   9   2       50.56       45.64      3.37 o 
   0   9   2      206.31      208.55      5.26 o 
   1   9   2     1954.47     1945.83     31.28 o 
   2   9   2      248.83      235.77      5.24 o 
   3   9   2      218.34      220.10      9.10 o 
   4   9   2      119.26      102.39      3.72 o 
   5   9   2      126.96      108.75      3.50 o 
   6   9   2       11.79       13.76      2.57 o 
   7   9   2      733.86      717.27      9.10 o 
   8   9   2      112.62      101.66      4.37 o 
   9   9   2      249.74      257.36      6.35 o 
  10   9   2      509.76      471.03      8.46 o 
  11   9   2        1.08       -0.06      2.68 o 
  12   9   2       33.30       37.06      4.19 o 
  13   9   2      885.74      906.59     12.99 o 
  14   9   2       30.00       34.13      4.88 o 
  15   9   2        0.42       -0.09      3.88 o 
  -7  10   2      125.73      108.59     11.06 o 
  -6  10   2       17.42       28.16      7.30 o 
  -5  10   2       96.56       98.01      8.72 o 
  -4  10   2      375.59      394.94     13.33 o 
  -3  10   2      618.92      620.37     12.73 o 
  -2  10   2      554.65      521.86     11.35 o 
  -1  10   2       47.98       55.35      5.38 o 
   0  10   2        2.06        5.44      2.96 o 
   1  10   2        0.36        4.84      3.77 o 
   2  10   2     2294.60     2274.21     19.98 o 
   3  10   2       57.92       52.78      3.19 o 
   4  10   2      220.98      213.32      5.68 o 
   5  10   2      476.08      481.13      9.74 o 
   6  10   2      855.07      810.34     10.18 o 
   7  10   2     1209.36     1193.58     21.39 o 
   8  10   2     2916.93     2765.07     23.90 o 
   9  10   2      319.48      298.18      9.46 o 
  10  10   2      539.37      550.70      9.08 o 
  11  10   2        0.06        0.20      2.91 o 
  12  10   2        0.00       -3.08      3.08 o 
  13  10   2      275.11      278.15      8.31 o 
  14  10   2      191.59      198.81      7.53 o 
  15  10   2      163.13      164.29     11.05 o 
  -6  11   2       77.12       72.37      9.10 o 
  -5  11   2        6.14        9.85      9.33 o 
  -4  11   2      787.78      821.09     24.41 o 
  -3  11   2       13.90       26.30      6.25 o 
  -2  11   2      253.67      244.85      8.92 o 
  -1  11   2      215.32      208.96      8.20 o 
   0  11   2      181.48      198.22      7.83 o 
   1  11   2        5.21        4.61      3.23 o 
   2  11   2      190.52      187.86      6.66 o 
   3  11   2        0.12       -1.68      2.06 o 
   4  11   2        2.62        2.60      2.35 o 
   5  11   2        1.77        3.56      2.70 o 
   6  11   2        0.02        2.00      2.87 o 
   7  11   2      125.92      138.39      5.57 o 
   8  11   2      913.36      874.51     15.45 o 
   9  11   2      153.30      130.40      7.18 o 
  10  11   2       12.84       15.09      3.66 o 
  11  11   2       87.26       79.79      4.70 o 
  12  11   2      122.70      140.61      6.79 o 
  13  11   2      426.29      438.48     10.60 o 
  14  11   2      137.42      134.56      8.95 o 
  -4  12   2      279.59      329.67     22.22 o 
  -3  12   2      574.05      546.35     16.13 o 
  -2  12   2       70.58       65.89      6.09 o 
  -1  12   2       98.49      102.86      6.70 o 
   0  12   2       37.99       47.95      5.20 o 
   1  12   2        5.76        0.80      4.01 o 
   2  12   2      581.59      590.45     15.04 o 
   3  12   2        7.94        3.32      2.63 o 
   4  12   2      163.30      170.91      5.05 o 
   5  12   2     1680.74     1614.00     22.57 o 
   6  12   2       51.10       58.20      3.80 o 
   7  12   2        8.60       12.20      4.34 o 
   8  12   2       51.07       49.56      4.47 o 
   9  12   2        0.13        1.84      3.53 o 
  10  12   2       26.51       27.99      8.60 o 
  11  12   2     1049.89     1023.33     16.40 o 
  12  12   2       54.67       58.77      5.04 o 
  13  12   2        6.85       13.69      4.82 o 
  14  12   2       60.68       63.81      6.62 o 
  -3  13   2      106.51      111.67     11.02 o 
  -2  13   2        1.64        7.30      7.09 o 
  -1  13   2       66.85       90.34      7.76 o 
   0  13   2      180.96      174.78      8.36 o 
   1  13   2      157.42      192.80     15.54 o 
   2  13   2      344.18      330.27      9.76 o 
   3  13   2      798.03      773.05     14.18 o 
   4  13   2      113.85      114.02      4.54 o 
   5  13   2      198.26      179.71      5.65 o 
   6  13   2      320.05      303.79      7.05 o 
   7  13   2       10.79       14.08      3.45 o 
   8  13   2       92.03       84.64      5.47 o 
   9  13   2        5.63        1.27      3.78 o 
  10  13   2      110.42      109.63      6.38 o 
  11  13   2      285.43      325.45     12.06 o 
  12  13   2        1.01       -3.21      4.17 o 
  13  13   2      211.03      229.85     14.32 o 
  -2  14   2       83.75       74.98      9.85 o 
  -1  14   2       33.36       39.10      6.08 o 
   0  14   2       21.95       20.69      6.12 o 
   1  14   2      171.61      166.04     11.68 o 
   2  14   2       51.04       50.70      6.92 o 
   3  14   2        7.98        7.83      4.30 o 
   4  14   2     1811.22     1769.49     26.01 o 
   5  14   2       73.27       79.11      4.25 o 
   6  14   2      120.27      108.56      5.41 o 
   7  14   2      770.99      766.84     14.23 o 
   8  14   2      133.42      157.14      7.03 o 
   9  14   2        2.78        8.80      3.92 o 
  10  14   2      386.61      402.95     12.17 o 
  11  14   2       53.37       54.65      7.53 o 
  12  14   2       41.83       45.18      5.72 o 
  13  14   2      120.29       92.49     11.18 o 
   0  15   2       17.60       15.74      6.52 o 
   1  15   2        1.24       -2.10      9.97 o 
   2  15   2      113.01      141.58      9.77 o 
   3  15   2       97.08       89.04      6.77 o 
   4  15   2        2.30       10.46      5.10 o 
   5  15   2       19.69       15.02      3.95 o 
   6  15   2        0.29        4.58      3.30 o 
   7  15   2       88.49       91.74      5.51 o 
   8  15   2      702.50      705.65     13.12 o 
   9  15   2      169.56      178.41      7.98 o 
  10  15   2       19.69       19.11      4.65 o 
  11  15   2      384.24      409.28     13.92 o 
   2  16   2      545.18      584.84     17.11 o 
   3  16   2       32.28       40.15      7.21 o 
   4  16   2      118.17      103.67      7.64 o 
   5  16   2      939.69     1006.68     21.62 o 
   6  16   2       40.20       38.59      8.03 o 
   7  16   2        0.38        2.70      4.69 o 
   8  16   2        3.31        0.77      4.27 o 
   9  16   2       70.83       85.95      6.29 o 
  10  16   2        0.24       -3.43      4.23 o 
  -8 -15   3       15.55       14.85      5.84 o 
  -7 -15   3       72.16       57.56      8.66 o 
  -6 -15   3       79.90       70.99      6.91 o 
  -5 -15   3      100.33      101.96      7.75 o 
  -4 -15   3       54.91       63.55      6.76 o 
  -3 -15   3      757.56      752.12     16.26 o 
  -2 -15   3       13.39       17.06      6.32 o 
  -1 -15   3       81.36       89.96      8.83 o 
  -9 -14   3      204.90      174.88      9.85 o 
  -8 -14   3       83.48       64.41      7.18 o 
  -7 -14   3      176.22      167.33      9.25 o 
  -6 -14   3        0.02       -6.36      6.36 o 
  -5 -14   3       49.00       54.81      6.20 o 
  -4 -14   3      132.27      131.12      7.50 o 
  -3 -14   3      260.83      272.54      9.86 o 
  -2 -14   3      171.73      164.53     10.35 o 
  -1 -14   3        0.14       -1.86      5.22 o 
   0 -14   3       20.46       26.93      6.52 o 
   1 -14   3      808.09      808.09     24.22 o 
   2 -14   3        0.88       -1.78      7.51 o 
 -10 -13   3        2.51        0.17      4.94 o 
  -9 -13   3      134.77      148.34      7.73 o 
  -8 -13   3      134.36      110.04      7.96 o 
  -7 -13   3      262.56      252.68     10.13 o 
  -6 -13   3       48.91       50.53      6.03 o 
  -5 -13   3      109.73      100.74      7.06 o 
  -4 -13   3      803.11      847.29     16.36 o 
  -3 -13   3      140.18      142.57      7.61 o 
  -2 -13   3      217.92      209.29      9.82 o 
  -1 -13   3      443.09      434.46     10.42 o 
   0 -13   3        0.66        0.67      5.05 o 
   1 -13   3        1.48       10.75      5.92 o 
   2 -13   3      167.36      191.00     10.33 o 
   3 -13   3        0.03       -4.52      5.82 o 
   4 -13   3       41.82       52.72     10.62 o 
 -11 -12   3       16.13       15.96      5.17 o 
 -10 -12   3       18.48       16.96      4.75 o 
  -9 -12   3       56.18       51.62      4.90 o 
  -8 -12   3      259.22      290.84     10.67 o 
  -7 -12   3       15.57        9.96      3.54 o 
  -6 -12   3        0.29       -3.78      3.78 o 
  -5 -12   3        1.87        1.17      3.51 o 
  -4 -12   3       32.21       40.57      5.79 o 
  -3 -12   3      516.26      499.93     16.77 o 
  -2 -12   3      173.18      166.70      7.39 o 
  -1 -12   3       25.96       19.30      3.79 o 
   0 -12   3      141.22      142.19      6.09 o 
   1 -12   3       86.70       88.84      7.24 o 
   2 -12   3      180.00      184.64      8.64 o 
   3 -12   3       82.04       93.21      9.16 o 
   4 -12   3       27.68       21.43      6.74 o 
   5 -12   3      103.89      102.94     22.77 o 
 -12 -11   3       37.47       52.75      5.63 o 
 -11 -11   3       65.98       57.78      9.06 o 
 -10 -11   3       75.12       79.90      6.36 o 
  -9 -11   3     1671.89     1598.64     19.48 o 
  -8 -11   3       22.67       14.23      3.78 o 
  -7 -11   3        3.54        1.19      3.25 o 
  -6 -11   3       12.64       10.21      3.25 o 
  -5 -11   3        2.75       -3.46      4.64 o 
  -4 -11   3      410.01      386.54      9.04 o 
  -3 -11   3      351.74      305.69      9.70 o 
  -2 -11   3      302.25      294.56      9.37 o 
  -1 -11   3        7.42       10.32      3.56 o 
   0 -11   3      194.34      187.19      7.27 o 
   1 -11   3      197.44      203.72      6.24 o 
   2 -11   3        7.89       14.26      4.51 o 
   3 -11   3      184.55      178.73      8.12 o 
   4 -11   3       74.98       80.23      6.29 o 
   5 -11   3      166.14      200.51     10.90 o 
   6 -11   3      186.34      178.37     11.14 o 
 -12 -10   3       41.84       36.02      5.35 o 
 -11 -10   3       17.39       21.67      4.54 o 
 -10 -10   3       68.75       62.65      5.49 o 
  -9 -10   3       21.55       21.23      3.58 o 
  -8 -10   3       21.12       26.91      3.64 o 
  -7 -10   3       40.94       36.59      3.54 o 
  -6 -10   3      235.32      241.77      6.79 o 
  -5 -10   3      488.58      460.12      8.50 o 
  -4 -10   3      200.57      185.76      6.59 o 
  -3 -10   3      483.41      537.80     10.70 o 
  -2 -10   3      114.90       95.99      5.57 o 
  -1 -10   3       99.13      105.36      5.57 o 
   0 -10   3        4.96        9.97      3.22 o 
   1 -10   3     1197.28     1261.16     14.88 o 
   2 -10   3      108.16      125.31      4.70 o 
   3 -10   3      311.93      311.39      9.29 o 
   4 -10   3      147.54      168.26     12.87 o 
   5 -10   3       78.92       80.25      6.25 o 
   6 -10   3      209.17      215.70     11.44 o 
   7 -10   3      224.87      227.16     11.92 o 
 -13  -9   3       21.74       28.92      5.10 o 
 -12  -9   3      302.96      338.81      9.80 o 
 -11  -9   3      146.68      138.79      6.24 o 
 -10  -9   3      167.49      171.63     10.02 o 
  -9  -9   3      309.96      307.01      7.50 o 
  -8  -9   3      214.90      198.23      8.02 o 
  -7  -9   3      257.26      234.15      8.40 o 
  -6  -9   3        6.82        8.06      3.18 o 
  -5  -9   3      324.52      329.76      6.66 o 
  -4  -9   3     7079.76     6871.83     56.54 o 
  -3  -9   3       19.49       20.56      3.45 o 
  -2  -9   3      181.36      174.92      9.48 o 
  -1  -9   3      261.45      237.82      8.44 o 
   0  -9   3     1373.95     1404.08     23.28 o 
   1  -9   3        7.57        6.10      3.61 o 
   2  -9   3      160.10      145.63      4.83 o 
   3  -9   3       10.88        9.19      3.85 o 
   4  -9   3       19.48       27.08      4.48 o 
   5  -9   3      956.53      954.49     17.97 o 
   6  -9   3      192.19      215.72      9.07 o 
   7  -9   3       75.80       75.88     11.83 o 
   8  -9   3        1.21        6.37      6.54 o 
 -13  -8   3       72.54       85.32      5.87 o 
 -12  -8   3       39.60       52.59      4.87 o 
 -11  -8   3      317.52      297.37      8.00 o 
 -10  -8   3      548.20      538.05     10.50 o 
  -9  -8   3       72.24       93.09      6.40 o 
  -8  -8   3      183.55      168.94      5.79 o 
  -7  -8   3      559.40      592.81      9.32 o 
  -6  -8   3      113.79       92.39      4.32 o 
  -5  -8   3       21.30       31.92      3.04 o 
  -4  -8   3      420.24      508.80      7.92 o 
  -3  -8   3      917.11      879.71     12.45 o 
  -2  -8   3       72.58       87.32      3.78 o 
  -1  -8   3       20.51       26.30      4.39 o 
   0  -8   3       39.94       46.89      4.47 o 
   1  -8   3        0.26        2.65      2.59 o 
   2  -8   3     5396.98     5234.65     60.02 o 
   3  -8   3       36.04       31.78      3.09 o 
   4  -8   3        0.29       -2.45      3.05 o 
   5  -8   3      681.10      630.62     16.21 o 
   6  -8   3       52.40       46.18      5.45 o 
   7  -8   3       52.05       50.48      5.56 o 
   8  -8   3       96.03      110.02      8.75 o 
   9  -8   3        0.05       -1.55      6.45 o 
 -13  -7   3      220.34      240.43     10.36 o 
 -12  -7   3        0.12       -1.12      3.60 o 
 -11  -7   3        3.81        4.81      3.52 o 
 -10  -7   3      566.38      535.96      9.64 o 
  -9  -7   3      812.32      774.39     12.04 o 
  -8  -7   3      252.21      270.23      6.45 o 
  -7  -7   3        4.21        6.33      3.14 o 
  -6  -7   3       28.37       25.65      3.10 o 
  -5  -7   3     1516.74     1451.07     14.25 o 
  -4  -7   3      307.99      263.89      5.45 o 
  -3  -7   3     1450.78     1457.92     13.58 o 
  -2  -7   3     1125.16     1155.23     13.99 o 
  -1  -7   3      215.58      245.58      5.67 o 
   0  -7   3       11.72       14.73      2.66 o 
   1  -7   3     1001.76      946.89     11.33 o 
   2  -7   3        6.92        3.65      2.36 o 
   3  -7   3       49.12       45.96      3.22 o 
   4  -7   3       99.69       97.98      6.58 o 
   5  -7   3     1581.35     1616.05     17.08 o 
   6  -7   3        7.97        1.77      3.78 o 
   7  -7   3       84.61       83.32      6.15 o 
   8  -7   3       13.56        8.79      4.49 o 
   9  -7   3        0.27       -3.33      5.75 o 
  10  -7   3       85.16       98.44     11.13 o 
 -13  -6   3       72.19       74.99      7.05 o 
 -12  -6   3      112.14      114.73      7.94 o 
 -11  -6   3       13.81       16.31      3.37 o 
 -10  -6   3      482.13      458.87      8.11 o 
  -9  -6   3        1.58        5.24      2.87 o 
  -8  -6   3      120.35      124.80      4.75 o 
  -7  -6   3      105.48      109.29      4.39 o 
  -6  -6   3       16.38       15.96      2.77 o 
  -5  -6   3     1146.21     1140.08     11.75 o 
  -4  -6   3       60.41       70.43      3.40 o 
  -3  -6   3        0.27        2.12      2.50 o 
  -2  -6   3       30.08       25.91      2.87 o 
  -1  -6   3     1309.19     1414.98     17.69 o 
   0  -6   3     4527.98     4690.03     48.78 o 
   1  -6   3       44.28       47.42      2.06 o 
   2  -6   3      118.61      110.26      2.62 o 
   3  -6   3        0.46        0.62      2.22 o 
   4  -6   3       37.44       43.16      3.13 o 
   5  -6   3      120.31      143.61      5.83 o 
   6  -6   3      814.80      767.39     10.71 o 
   7  -6   3      235.67      249.19      6.54 o 
   8  -6   3      473.57      464.12     11.43 o 
   9  -6   3       90.58      103.55      7.23 o 
  10  -6   3       91.90      103.17     11.13 o 
  11  -6   3      422.27      410.37     24.47 o 
 -13  -5   3      127.85      143.54      8.51 o 
 -12  -5   3       34.04       33.99      4.81 o 
 -11  -5   3        0.39        1.14      3.54 o 
 -10  -5   3     1097.58     1063.32     12.39 o 
  -9  -5   3      967.43      985.55     11.46 o 
  -8  -5   3       34.19       33.35      3.56 o 
  -7  -5   3        1.40       -0.22      2.43 o 
  -6  -5   3     2578.98     2590.84     21.85 o 
  -5  -5   3      673.20      624.90      8.59 o 
  -4  -5   3     4660.93     4452.70     36.96 o 
  -3  -5   3      689.66      795.80     10.88 o 
  -2  -5   3     1464.91     1664.90     19.23 o 
  -1  -5   3      572.37      670.27      9.02 o 
   0  -5   3      998.85      903.87     12.24 o 
   1  -5   3     1093.40     1193.29     12.17 o 
   2  -5   3        0.34        2.62      1.25 o 
   3  -5   3       33.24       33.08      1.94 o 
   4  -5   3        0.01        0.33      1.75 o 
   5  -5   3     1788.24     1715.42     18.99 o 
   6  -5   3      462.83      426.07      8.16 o 
   7  -5   3      155.54      165.18      5.60 o 
   8  -5   3       55.63       54.66      4.17 o 
   9  -5   3       47.46       39.82      5.87 o 
  10  -5   3       95.70       90.69      5.73 o 
  11  -5   3       68.44       60.90      6.34 o 
 -13  -4   3       35.43       15.06      6.87 o 
 -12  -4   3        0.01       -4.47      4.47 o 
 -11  -4   3       16.95       15.37      4.07 o 
 -10  -4   3      360.33      385.66     10.14 o 
  -9  -4   3     1386.59     1390.33     14.00 o 
  -8  -4   3       10.71        6.60      2.79 o 
  -7  -4   3      789.00      808.92      8.97 o 
  -6  -4   3      311.60      293.66      6.53 o 
  -5  -4   3      180.43      153.18      7.18 o 
  -4  -4   3        0.11       -1.39      3.35 o 
  -3  -4   3      288.86      266.93      5.09 o 
  -2  -4   3      218.61      200.47      4.32 o 
  -1  -4   3       93.78      110.84      5.17 o 
   0  -4   3      208.34      171.58      4.14 o 
   1  -4   3       32.66       32.28      2.72 o 
   2  -4   3     2533.74     2544.53     38.86 o 
   3  -4   3       48.65       44.34      1.96 o 
   4  -4   3     4470.00     4592.27     28.93 o 
   5  -4   3     2152.75     2102.55     17.27 o 
   6  -4   3       18.44       17.39      3.05 o 
   7  -4   3     2527.37     2522.74     22.34 o 
   8  -4   3        4.79        6.94      3.14 o 
   9  -4   3      737.74      712.76     12.54 o 
  10  -4   3       24.60       15.85      4.25 o 
  11  -4   3      605.60      652.41     13.16 o 
  12  -4   3        2.54        2.03      7.33 o 
 -13  -3   3       40.43       40.20      7.44 o 
 -12  -3   3        1.67        0.96      5.66 o 
 -11  -3   3      230.93      238.52      9.08 o 
 -10  -3   3       34.94       37.93      4.31 o 
  -9  -3   3      294.31      307.25      6.28 o 
  -8  -3   3       20.39       14.03      2.88 o 
  -7  -3   3      181.05      181.08      5.88 o 
  -6  -3   3        6.57        3.47      2.43 o 
  -5  -3   3     1409.99     1339.25     14.41 o 
  -4  -3   3       11.35       28.60      2.36 o 
  -3  -3   3     2797.78     2831.26     24.01 o 
  -2  -3   3     1563.79     1815.91     16.14 o 
  -1  -3   3     1378.51     1268.74     13.48 o 
   0  -3   3       14.23       35.40      2.31 o 
   1  -3   3     1654.40     1746.05     17.10 o 
   2  -3   3      252.78      260.93      3.59 o 
   3  -3   3      274.87      324.70      3.89 o 
   4  -3   3       35.56       30.75      1.65 o 
   5  -3   3      953.52      936.23      7.39 o 
   6  -3   3     2050.53     2069.70     16.18 o 
   7  -3   3      128.14      120.56      4.26 o 
   8  -3   3      951.98      927.07     13.74 o 
   9  -3   3        1.48       -2.84      4.25 o 
  10  -3   3       45.96       42.86      4.95 o 
  11  -3   3      637.60      620.79     12.65 o 
  12  -3   3      165.41      163.35      9.22 o 
  13  -3   3        0.31       -2.88      5.00 o 
 -13  -2   3        4.55       -0.98      6.08 o 
 -12  -2   3        4.49        5.02      7.72 o 
 -11  -2   3        1.90       -2.57      6.13 o 
 -10  -2   3       10.93        4.22      3.91 o 
  -9  -2   3      866.46      886.24     12.52 o 
  -8  -2   3      511.30      509.76      7.49 o 
  -7  -2   3      121.33      112.92      4.35 o 
  -6  -2   3        2.45        0.40      1.75 o 
  -5  -2   3       15.00       25.84      2.13 o 
  -4  -2   3     1247.77     1255.55     10.25 o 
  -3  -2   3      234.63      284.77      3.93 o 
  -2  -2   3      948.54      972.33      9.60 o 
  -1  -2   3     8367.30     8768.99     75.75 o 
   0  -2   3    16301.19    16171.89    137.23 o 
   1  -2   3      753.15      824.40      8.03 o 
   2  -2   3      174.97      182.26      3.25 o 
   3  -2   3     1155.54     1219.62     11.13 o 
   4  -2   3      127.32      114.51      3.16 o 
   5  -2   3     1753.25     1820.91     14.97 o 
   6  -2   3      404.57      400.02      4.98 o 
   7  -2   3      639.85      639.94      7.26 o 
   8  -2   3      835.07      784.50     12.26 o 
   9  -2   3      537.19      530.95     12.19 o 
  10  -2   3      430.33      413.76     11.75 o 
  11  -2   3      413.57      420.00     16.64 o 
  12  -2   3       59.16       52.69      5.69 o 
  13  -2   3        7.35        1.95      5.14 o 
 -12  -1   3       38.68       51.63      7.39 o 
 -11  -1   3       37.98       34.27      6.20 o 
 -10  -1   3      259.89      252.66     11.54 o 
  -9  -1   3       39.81       39.98      4.64 o 
  -8  -1   3      118.82      122.72      5.14 o 
  -7  -1   3      245.42      228.02      5.57 o 
  -6  -1   3     6195.17     6226.93     43.04 o 
  -5  -1   3     3619.96     3671.45     24.34 o 
  -4  -1   3        3.28       13.71      1.63 o 
  -3  -1   3     1600.44     1786.26     13.26 o 
  -2  -1   3      627.93      647.82      6.94 o 
  -1  -1   3       53.98       39.61      2.28 o 
   0  -1   3     2052.20     2018.91     18.99 o 
   1  -1   3     3446.46     3535.20     25.57 o 
   2  -1   3       46.13       49.58      1.90 o 
   3  -1   3      305.17      347.01      4.57 o 
   4  -1   3     3872.82     4324.78     35.63 o 
   5  -1   3       62.47      103.68      8.72 o 
   6  -1   3     2453.64     2435.25     18.20 o 
   7  -1   3      223.80      237.04      4.38 o 
   8  -1   3        0.27        0.29      2.01 o 
   9  -1   3     1706.80     1696.95     23.78 o 
  10  -1   3      378.26      368.95     12.45 o 
  11  -1   3      351.96      356.89      9.71 o 
  12  -1   3       64.97       73.56      5.91 o 
  13  -1   3        4.70        4.58      4.77 o 
  14  -1   3        0.35       -8.98      9.77 o 
 -12   0   3       12.43        2.02      5.93 o 
 -11   0   3        6.30        2.00      5.18 o 
 -10   0   3      244.63      256.76     10.84 o 
  -9   0   3     1019.11     1022.35     15.57 o 
  -8   0   3       15.22        9.41      3.60 o 
  -7   0   3        5.59       -1.40      2.34 o 
  -6   0   3       22.94       26.62      2.42 o 
  -5   0   3     2364.33     2446.91     18.59 o 
  -4   0   3        2.01        4.09      1.74 o 
  -3   0   3      185.20      154.45      2.79 o 
  -2   0   3     1327.40     1406.76     12.53 o 
  -1   0   3        3.41        0.09      1.57 o 
   0   0   3    28391.03    28663.50    247.42 o 
   1   0   3      323.92      325.06      4.65 o 
   2   0   3      225.72      199.84      3.32 o 
   3   0   3     7256.28     7165.15     54.63 o 
   4   0   3     4793.23     5020.39     39.26 o 
   5   0   3    12676.97    13046.17     98.53 o 
   6   0   3      424.15      386.55      5.31 o 
   7   0   3      331.88      347.08      5.23 o 
   8   0   3       12.21       11.95      2.35 o 
   9   0   3     2201.45     2066.68     18.92 o 
  10   0   3       28.39       23.82      4.55 o 
  11   0   3        6.08        2.23      3.79 o 
  12   0   3       97.83      101.84      7.79 o 
  13   0   3        0.16       -2.32      4.50 o 
  14   0   3       31.22       23.01      5.42 o 
 -12   1   3       43.96       49.81      7.29 o 
 -11   1   3       42.68       47.72      6.57 o 
 -10   1   3       63.69       56.85      6.57 o 
  -9   1   3       11.25       11.20      4.69 o 
  -8   1   3        1.67        1.89      3.19 o 
  -7   1   3      194.23      183.28      5.98 o 
  -6   1   3      701.19      734.80      8.59 o 
  -5   1   3        8.55       10.47      1.82 o 
  -4   1   3      122.10       99.60      3.02 o 
  -3   1   3      143.81      126.76      2.81 o 
  -2   1   3       89.73      113.69      2.43 o 
  -1   1   3     7959.04     8012.99     68.74 o 
   0   1   3      257.97      299.77      3.70 o 
   1   1   3    13901.76    14183.33     98.30 o 
   2   1   3      413.70      399.77      5.08 o 
   3   1   3     2646.93     2735.51     22.08 o 
   4   1   3      606.76      605.90      6.66 o 
   5   1   3      652.12      744.00      7.49 o 
   6   1   3     4547.22     4824.57     38.78 o 
   7   1   3      389.76      374.59      5.15 o 
   8   1   3        8.52        4.39      1.95 o 
   9   1   3      458.88      419.47      8.65 o 
  10   1   3      410.94      382.86      9.16 o 
  11   1   3     1209.12     1211.89     17.49 o 
  12   1   3        5.67       11.46      7.18 o 
  13   1   3       85.20       80.77      6.58 o 
  14   1   3      116.48      113.73      9.51 o 
 -11   2   3       82.62       86.07      7.97 o 
 -10   2   3      194.21      173.15      9.39 o 
  -9   2   3      809.51      835.27     17.70 o 
  -8   2   3       49.47       60.11      4.98 o 
  -7   2   3       74.65       54.94      3.92 o 
  -6   2   3      723.02      694.45     10.68 o 
  -5   2   3      240.97      254.04      5.27 o 
  -4   2   3      908.14      958.17      8.28 o 
  -3   2   3      284.96      273.44      3.33 o 
  -2   2   3     5472.33     5620.33     34.95 o 
  -1   2   3     1285.60     1461.02     11.50 o 
   0   2   3     4639.21     4818.43     33.71 o 
   1   2   3     6747.97     7125.14     45.57 o 
   2   2   3       34.08       20.32      1.84 o 
   3   2   3     1676.22     1612.16     13.76 o 
   4   2   3     5552.58     5708.99     40.73 o 
   5   2   3     5313.28     5507.19     39.84 o 
   6   2   3       17.08       26.82      2.12 o 
   7   2   3       14.90       22.66      2.15 o 
   8   2   3      327.10      282.09      5.48 o 
   9   2   3      411.61      408.04      7.01 o 
  10   2   3        1.33        4.64      2.94 o 
  11   2   3       52.88       44.23      4.64 o 
  12   2   3       10.88        7.85      4.13 o 
  13   2   3      134.35      148.35      8.60 o 
  14   2   3      776.04      782.99     15.70 o 
  15   2   3      108.78      106.42     11.96 o 
 -11   3   3       67.18       68.35      7.26 o 
 -10   3   3       18.41       15.42      5.27 o 
  -9   3   3       37.10       43.63     11.31 o 
  -8   3   3       50.00       51.34      6.36 o 
  -7   3   3        2.63        5.44      3.28 o 
  -6   3   3     2812.56     2714.55     41.26 o 
  -5   3   3      267.04      265.11      6.14 o 
  -4   3   3       83.38       97.16      2.40 o 
  -3   3   3       49.38       51.03      1.71 o 
  -2   3   3     1130.85     1451.21     10.23 o 
  -1   3   3      316.75      360.07      3.74 o 
   0   3   3     1048.26     1121.89      8.89 o 
   1   3   3     6885.78     7388.83     50.72 o 
   2   3   3     1075.47     1105.23     20.98 o 
   3   3   3      348.27      359.80      4.35 o 
   4   3   3       12.03       10.03      1.55 o 
   5   3   3     5318.02     5776.26     45.49 o 
   6   3   3     4394.24     5070.56     41.36 o 
   7   3   3       67.93       58.04      3.50 o 
   8   3   3     3309.41     3264.26     28.86 o 
   9   3   3     1368.12     1350.06     13.77 o 
  10   3   3        1.24       -2.80      2.80 o 
  11   3   3       45.41       54.16      3.87 o 
  12   3   3       10.62       10.57      4.10 o 
  13   3   3      224.61      245.59      9.31 o 
  14   3   3      263.59      267.76     10.13 o 
  15   3   3       37.95       31.11      6.07 o 
 -10   4   3        9.48        5.63      4.71 o 
  -9   4   3       70.75       73.09      6.29 o 
  -8   4   3        6.63       10.64      4.06 o 
  -7   4   3       30.48       43.89      4.26 o 
  -6   4   3     1391.75     1300.57     15.55 o 
  -5   4   3      148.40      143.35      4.78 o 
  -4   4   3      734.52      796.33      9.09 o 
  -3   4   3      744.22      744.83      6.20 o 
  -2   4   3      445.64      538.56      4.70 o 
  -1   4   3      187.26      166.28      1.99 o 
   0   4   3     5037.16     5006.23     35.29 o 
   1   4   3      639.25      701.87      5.96 o 
   2   4   3    10124.10    10399.30     77.59 o 
   3   4   3    10822.63    10916.96     82.38 o 
   4   4   3     1479.44     1551.40     13.77 o 
   5   4   3       74.59       61.21      2.61 o 
   6   4   3       31.81       25.50      2.37 o 
   7   4   3     2030.60     2190.55     20.26 o 
   8   4   3       28.29       42.90      3.19 o 
   9   4   3     1076.68     1021.68     11.31 o 
  10   4   3      201.79      221.54      6.84 o 
  11   4   3      305.29      299.42     12.21 o 
  12   4   3      481.20      477.93     10.33 o 
  13   4   3       59.36       50.94      5.71 o 
  14   4   3      560.71      606.33     21.26 o 
  15   4   3      328.39      369.94     15.87 o 
 -10   5   3       90.70       93.61     12.84 o 
  -9   5   3      169.96      157.49     12.68 o 
  -8   5   3        2.85        0.47      3.57 o 
  -7   5   3        2.78        4.56      3.15 o 
  -6   5   3      249.35      203.63      6.55 o 
  -5   5   3      279.16      265.80      6.47 o 
  -4   5   3      253.66      290.97      4.88 o 
  -3   5   3       33.64       39.72      1.65 o 
  -2   5   3       13.21       15.75      2.10 o 
  -1   5   3      163.71      133.43      3.85 o 
   0   5   3     7126.41     7604.24     58.40 o 
   1   5   3      120.35      114.65      2.10 o 
   2   5   3      330.09      318.80      3.94 o 
   3   5   3     1162.83     1164.68     11.91 o 
   4   5   3     1782.15     1852.68     23.65 o 
   5   5   3       61.63       71.78      2.86 o 
   6   5   3       84.61       65.27      3.01 o 
   7   5   3       16.91       24.95      2.64 o 
   8   5   3        1.51        2.40      2.50 o 
   9   5   3      719.95      725.62     10.39 o 
  10   5   3      255.53      271.31      5.86 o 
  11   5   3      197.72      172.22      5.13 o 
  12   5   3      333.35      337.83      7.67 o 
  13   5   3       43.10       34.15      4.11 o 
  14   5   3      785.01      773.09     18.04 o 
  15   5   3      240.64      251.94     19.53 o 
  -9   6   3       23.91       28.43     10.42 o 
  -8   6   3       93.36      100.11      8.28 o 
  -7   6   3       86.47       86.86      7.62 o 
  -6   6   3      128.61      145.67      5.24 o 
  -5   6   3        7.47        2.07      3.95 o 
  -4   6   3      426.18      408.11      8.19 o 
  -3   6   3       78.48       70.79      3.45 o 
  -2   6   3      478.45      439.87      7.42 o 
  -1   6   3       16.74       22.88      2.87 o 
   0   6   3      336.43      335.46      6.47 o 
   1   6   3     1145.64     1284.19      9.63 o 
   2   6   3       43.37       59.80      2.29 o 
   3   6   3      859.34      908.17      8.86 o 
   4   6   3      127.08      111.29      3.06 o 
   5   6   3      992.66     1025.23     10.58 o 
   6   6   3        1.82       -1.72      1.91 o 
   7   6   3      423.13      410.71      6.81 o 
   8   6   3     4195.94     4090.85     41.06 o 
   9   6   3      794.11      826.95     10.16 o 
  10   6   3      432.84      413.19      7.76 o 
  11   6   3       53.17       61.81      4.05 o 
  12   6   3      105.69      100.39      4.88 o 
  13   6   3        3.85       -1.93      3.62 o 
  14   6   3      746.56      749.73     17.75 o 
  15   6   3      162.08      175.38     10.61 o 
  -9   7   3       24.09       33.34      9.42 o 
  -8   7   3        0.33       -5.14      5.14 o 
  -7   7   3      338.57      327.11     11.10 o 
  -6   7   3       57.81       57.19      6.01 o 
  -5   7   3      423.42      472.28     11.17 o 
  -4   7   3      389.32      416.25     10.96 o 
  -3   7   3      311.51      314.95      7.24 o 
  -2   7   3      161.18      176.98      5.93 o 
  -1   7   3       24.11       45.37      5.78 o 
   0   7   3      908.79     1021.21     13.90 o 
   1   7   3     3822.75     4104.72     38.49 o 
   2   7   3       94.72       64.33      2.01 o 
   3   7   3       49.34       56.46      2.42 o 
   4   7   3     1259.13     1189.45     11.29 o 
   5   7   3     1289.64     1260.87     12.35 o 
   6   7   3      103.28       98.80      3.62 o 
   7   7   3     1466.74     1442.21     13.56 o 
   8   7   3       10.54       15.13      2.74 o 
   9   7   3     2773.88     2685.75     23.15 o 
  10   7   3       16.97        9.43      3.06 o 
  11   7   3      485.96      474.42      8.27 o 
  12   7   3       13.39        2.68      3.20 o 
  13   7   3      116.52      133.73      5.82 o 
  14   7   3      154.41      161.52      7.26 o 
  15   7   3        3.72       -4.62      5.77 o 
  -8   8   3        0.33       -5.83      5.83 o 
  -7   8   3        3.03        4.34      5.41 o 
  -6   8   3      800.32      819.10     16.01 o 
  -5   8   3      458.82      429.06     11.22 o 
  -4   8   3      137.43      132.69      6.82 o 
  -3   8   3       68.66       58.67      4.22 o 
  -2   8   3     1004.61      987.34     13.11 o 
  -1   8   3        3.11        1.41      3.07 o 
   0   8   3      238.95      226.61      5.65 o 
   1   8   3      824.48      839.94     15.36 o 
   2   8   3       15.94       33.89      1.75 o 
   3   8   3     6650.45     6658.92     56.49 o 
   4   8   3     1006.50     1064.96     13.51 o 
   5   8   3      280.98      308.94      5.12 o 
   6   8   3      172.30      163.69      4.16 o 
   7   8   3      391.99      402.69      6.42 o 
   8   8   3      160.41      155.52      6.75 o 
   9   8   3     1187.32     1214.53     13.17 o 
  10   8   3      137.70      136.06      5.00 o 
  11   8   3      242.79      238.47      7.35 o 
  12   8   3        0.90        5.95      3.20 o 
  13   8   3        9.97       22.26      3.77 o 
  14   8   3       18.97       22.30      4.05 o 
  15   8   3        5.94       -4.10      4.10 o 
  -7   9   3        0.12        3.90      6.91 o 
  -6   9   3      147.53      158.16     10.55 o 
  -5   9   3      495.48      466.65     22.63 o 
  -4   9   3      344.75      304.36     10.23 o 
  -3   9   3       77.28       67.39      4.63 o 
  -2   9   3        3.52        7.57      3.11 o 
  -1   9   3       89.44       78.11      4.45 o 
   0   9   3      513.31      551.98      9.19 o 
   1   9   3      935.05      996.48     14.91 o 
   2   9   3       60.99       52.74      3.29 o 
   3   9   3      299.35      294.73      7.04 o 
   4   9   3     1758.31     1743.93     30.52 o 
   5   9   3      975.16     1107.30     12.50 o 
   6   9   3      144.65      123.62      3.88 o 
   7   9   3       75.11       79.90      3.59 o 
   8   9   3      245.10      238.13      5.83 o 
   9   9   3     2542.47     2533.02     22.46 o 
  10   9   3      221.42      218.66      6.14 o 
  11   9   3      196.64      201.55      8.59 o 
  12   9   3      656.04      635.16     17.91 o 
  13   9   3       12.25       10.46      3.68 o 
  14   9   3      376.99      356.42      8.78 o 
  15   9   3       20.19       26.46      4.48 o 
  -6  10   3       80.76       88.29     11.28 o 
  -5  10   3      219.11      213.34     11.69 o 
  -4  10   3       32.33       37.17      6.68 o 
  -3  10   3      824.07      773.53     17.63 o 
  -2  10   3       11.60        7.90      3.86 o 
  -1  10   3        1.31        3.38      3.54 o 
   0  10   3      161.85      174.00      7.08 o 
   1  10   3      505.85      501.15     11.99 o 
   2  10   3      877.41      864.47     27.62 o 
   3  10   3     1335.72     1352.95     16.86 o 
   4  10   3      458.57      475.10      8.84 o 
   5  10   3       46.88       56.40      3.82 o 
   6  10   3       37.79       48.13      6.20 o 
   7  10   3     1824.63     1813.47     23.85 o 
   8  10   3      436.89      426.42      8.20 o 
   9  10   3      326.82      336.23      7.15 o 
  10  10   3      300.07      300.63      7.06 o 
  11  10   3      111.51       97.39      4.89 o 
  12  10   3      189.10      188.83      6.55 o 
  13  10   3      107.99      107.16      5.56 o 
  14  10   3       17.28       20.22      4.15 o 
  15  10   3       96.95      110.49      6.88 o 
  -5  11   3      193.76      218.00     12.37 o 
  -4  11   3       76.04       83.11     16.39 o 
  -3  11   3      379.73      413.36     13.90 o 
  -2  11   3      371.12      381.03     10.57 o 
  -1  11   3     1034.36     1036.24     16.62 o 
   0  11   3      104.78      112.93      8.38 o 
   1  11   3       51.87       61.17      5.11 o 
   2  11   3      210.80      207.13     11.44 o 
   3  11   3     1416.65     1395.69     17.29 o 
   4  11   3        2.79        4.60      2.38 o 
   5  11   3      849.74      835.32     23.06 o 
   6  11   3       22.65       24.39      3.25 o 
   7  11   3      673.22      638.25     12.23 o 
   8  11   3      515.62      481.53     13.35 o 
   9  11   3      933.06      947.47     14.67 o 
  10  11   3       81.68       76.70      5.32 o 
  11  11   3       55.92       60.08      4.72 o 
  12  11   3      152.84      173.72      8.17 o 
  13  11   3      437.98      439.08     11.30 o 
  14  11   3       65.68       61.45      5.51 o 
  15  11   3       20.56       20.78      4.95 o 
  -4  12   3        9.11       11.95      7.16 o 
  -3  12   3      123.50      133.82      9.91 o 
  -2  12   3      101.81      114.17      8.89 o 
  -1  12   3       45.84       45.02      5.50 o 
   0  12   3       49.56       44.92      5.24 o 
   1  12   3       49.84       38.19      5.89 o 
   2  12   3      582.65      551.30     12.17 o 
   3  12   3      659.33      656.50      8.19 o 
   4  12   3       10.83        5.07      2.66 o 
   5  12   3      123.95      121.01      5.00 o 
   6  12   3        0.12       -0.83      2.72 o 
   7  12   3        2.86        7.43      3.03 o 
   8  12   3       35.95       30.65      4.49 o 
   9  12   3       66.64       67.33      5.66 o 
  10  12   3        1.99       -3.39      3.86 o 
  11  12   3      356.29      326.17     10.10 o 
  12  12   3      109.80      129.93      6.34 o 
  13  12   3       32.09       35.92      5.35 o 
  14  12   3      315.01      366.48     11.36 o 
  -3  13   3       11.88       17.42      7.02 o 
  -2  13   3      582.03      596.98     17.16 o 
  -1  13   3       12.94       13.06      6.65 o 
   0  13   3       44.41       41.15      6.96 o 
   1  13   3       47.65       44.08      8.57 o 
   2  13   3      527.04      547.91     12.16 o 
   3  13   3      749.07      752.01     14.04 o 
   4  13   3      472.91      500.34      7.94 o 
   5  13   3      291.00      281.85      6.57 o 
   6  13   3        0.22        0.91      2.67 o 
   7  13   3      229.65      207.42      7.00 o 
   8  13   3      167.17      158.07      7.74 o 
   9  13   3       92.57       76.83      6.25 o 
  10  13   3      242.50      239.83      8.54 o 
  11  13   3       12.69       11.19      4.31 o 
  12  13   3      402.83      426.13     12.10 o 
  13  13   3        7.44        7.78      4.76 o 
  14  13   3       20.89       23.74      5.45 o 
  -2  14   3        0.06        1.31     10.88 o 
  -1  14   3       10.40       11.13      8.20 o 
   0  14   3        9.85       12.11      5.85 o 
   1  14   3        6.07       12.20      5.75 o 
   2  14   3      347.31      387.82     26.43 o 
   3  14   3       73.60       88.13      7.06 o 
   4  14   3      116.69      120.44      7.25 o 
   5  14   3        0.79       -1.61      3.60 o 
   6  14   3      122.41      125.29      6.57 o 
   7  14   3       17.96       16.88      3.73 o 
   8  14   3        7.44        6.39      3.60 o 
   9  14   3       54.13       44.31      4.85 o 
  10  14   3        2.27        4.07      4.03 o 
  11  14   3       11.11        7.08      5.24 o 
  12  14   3       72.17       76.94      9.37 o 
  13  14   3      545.56      578.28     17.13 o 
   0  15   3       43.63       48.51      8.44 o 
   1  15   3       16.36        3.31      6.13 o 
   2  15   3      649.82      660.39     17.37 o 
   3  15   3      646.55      691.30     14.61 o 
   4  15   3        9.87       12.74      4.57 o 
   5  15   3      151.16      129.92      8.38 o 
   6  15   3       54.95       54.50      4.38 o 
   7  15   3      294.31      297.52      8.46 o 
   8  15   3      161.19      152.57      7.04 o 
   9  15   3      193.41      207.47      8.23 o 
  10  15   3        3.02        4.16      6.92 o 
  11  15   3        0.45        1.70      4.35 o 
  12  15   3      112.23      116.08      7.41 o 
   2  16   3       49.33       52.98      8.30 o 
   3  16   3      164.89      170.43     10.75 o 
   4  16   3      139.69      139.49      8.33 o 
   5  16   3        0.14       -1.14     10.20 o 
   6  16   3      211.07      224.97     13.69 o 
   7  16   3        1.31       -2.35      3.33 o 
   8  16   3       65.89       61.06      5.22 o 
   9  16   3       35.80       37.82      4.97 o 
  10  16   3      287.62      289.89      9.83 o 
  -6 -15   4       23.01       14.32      5.74 o 
  -5 -15   4      104.21      120.98      8.41 o 
  -4 -15   4        4.72       -4.07      4.56 o 
  -3 -15   4      165.81      142.97      8.53 o 
  -2 -15   4      296.73      326.86     18.77 o 
  -1 -15   4       16.67       12.31      6.27 o 
  -8 -14   4       15.73       18.23      6.31 o 
  -7 -14   4       16.96       19.60      7.36 o 
  -6 -14   4        4.43        8.55      5.10 o 
  -5 -14   4       32.14       36.71      5.81 o 
  -4 -14   4       52.27       50.74      6.08 o 
  -3 -14   4       15.71       20.07      4.90 o 
  -2 -14   4       34.38       29.96      5.92 o 
  -1 -14   4      103.41      137.43      9.49 o 
   0 -14   4      176.06      156.35     10.04 o 
   1 -14   4        7.86       14.90      6.19 o 
 -10 -13   4      268.82      258.84     28.59 o 
  -9 -13   4      295.86      293.42     15.60 o 
  -8 -13   4      191.08      191.04      8.75 o 
  -7 -13   4      215.93      202.25      8.57 o 
  -6 -13   4      495.91      473.38     11.74 o 
  -5 -13   4       35.96       24.63      5.27 o 
  -4 -13   4        7.13       -0.74      9.08 o 
  -3 -13   4      682.14      682.46     14.71 o 
  -2 -13   4      249.98      239.59     13.19 o 
  -1 -13   4       64.31       78.40      5.44 o 
   0 -13   4       40.91       49.20      6.78 o 
   1 -13   4      120.38      128.33      8.85 o 
   2 -13   4        0.68        3.89      7.31 o 
   3 -13   4      394.74      430.62     14.43 o 
 -11 -12   4        6.06        8.79      5.06 o 
 -10 -12   4       44.80       32.72      5.58 o 
  -9 -12   4       18.25       19.25      4.32 o 
  -8 -12   4       18.83       23.33      4.62 o 
  -7 -12   4        9.46        7.70      9.37 o 
  -6 -12   4      432.76      400.54     10.33 o 
  -5 -12   4      469.04      428.36     10.43 o 
  -4 -12   4        0.63        4.84      3.61 o 
  -3 -12   4       12.68        9.78      4.26 o 
  -2 -12   4      910.80      906.10     16.30 o 
  -1 -12   4      339.27      342.65     10.53 o 
   0 -12   4      247.58      237.99      7.70 o 
   1 -12   4      145.55      150.49      8.93 o 
   2 -12   4       33.95       33.59      6.06 o 
   3 -12   4      324.48      323.94     18.46 o 
   4 -12   4      171.62      200.91     10.35 o 
   5 -12   4        3.98        4.02      8.35 o 
 -11 -11   4      307.91      338.00     11.27 o 
 -10 -11   4        0.08        4.09      4.76 o 
  -9 -11   4       36.62       30.18      4.48 o 
  -8 -11   4      995.14     1017.37     16.90 o 
  -7 -11   4      114.12      126.07     11.40 o 
  -6 -11   4      189.50      156.25      9.23 o 
  -5 -11   4       33.74       24.29      4.21 o 
  -4 -11   4      157.28      135.22      6.29 o 
  -3 -11   4       71.45       61.19      5.34 o 
  -2 -11   4        1.21        4.54      3.92 o 
  -1 -11   4      352.15      340.10      9.46 o 
   0 -11   4      182.53      207.83      7.23 o 
   1 -11   4      217.73      221.17      7.05 o 
   2 -11   4      752.54      712.51     16.01 o 
   3 -11   4        2.26        1.63      4.31 o 
   4 -11   4       45.87       47.45      5.79 o 
   5 -11   4      250.41      250.82     13.36 o 
   6 -11   4       12.87       14.67      6.69 o 
 -12 -10   4      351.91      385.45     10.72 o 
 -11 -10   4       70.77       69.18      5.90 o 
 -10 -10   4      252.68      257.78      8.60 o 
  -9 -10   4        3.80        3.09      3.68 o 
  -8 -10   4        0.93        1.69      3.14 o 
  -7 -10   4      117.59      118.57      5.90 o 
  -6 -10   4      248.93      243.90      8.20 o 
  -5 -10   4      392.49      370.84     11.04 o 
  -4 -10   4       45.70       61.93      5.80 o 
  -3 -10   4      219.24      248.67      7.41 o 
  -2 -10   4      321.22      298.59      9.06 o 
  -1 -10   4      133.58      136.77     10.24 o 
   0 -10   4        9.30       13.74      3.56 o 
   1 -10   4        1.98        0.73      3.36 o 
   2 -10   4       67.72       60.68      3.99 o 
   3 -10   4      252.15      258.79      9.10 o 
   4 -10   4      668.67      651.21     13.28 o 
   5 -10   4       39.66       46.86      5.56 o 
   6 -10   4       24.72       30.80      6.54 o 
   7 -10   4      581.71      645.44     17.66 o 
 -12  -9   4      376.82      343.13     10.28 o 
 -11  -9   4        0.01        1.46      3.76 o 
 -10  -9   4       53.63       51.77      4.91 o 
  -9  -9   4        9.47       14.41      3.94 o 
  -8  -9   4       23.10       35.56      3.76 o 
  -7  -9   4        2.08        2.11      2.93 o 
  -6  -9   4       67.64       61.53      4.66 o 
  -5  -9   4       61.10       52.29      3.97 o 
  -4  -9   4      627.01      629.21      9.91 o 
  -3  -9   4       39.22       42.59      4.38 o 
  -2  -9   4        0.32        2.09      3.15 o 
  -1  -9   4     1590.75     1602.06     41.15 o 
   0  -9   4     1062.89      990.85     15.30 o 
   1  -9   4      194.02      202.54      8.05 o 
   2  -9   4      541.17      547.96      8.98 o 
   3  -9   4      236.48      244.50      6.67 o 
   4  -9   4       36.30       41.64      4.90 o 
   5  -9   4     1054.09     1077.53     17.27 o 
   6  -9   4      419.56      420.48     13.10 o 
   7  -9   4        5.79       -3.17      4.76 o 
   8  -9   4       90.47      106.75      9.33 o 
 -12  -8   4      314.18      296.55      8.87 o 
 -11  -8   4      339.90      374.02      8.99 o 
 -10  -8   4        6.84        0.36      4.47 o 
  -9  -8   4      798.63      813.01     13.01 o 
  -8  -8   4      927.98      900.96     13.40 o 
  -7  -8   4      969.39      934.62     11.72 o 
  -6  -8   4       24.73       19.34      3.13 o 
  -5  -8   4      288.09      289.77      7.33 o 
  -4  -8   4      569.06      594.21      9.37 o 
  -3  -8   4      262.12      262.78      9.40 o 
  -2  -8   4       29.28       19.30      2.99 o 
  -1  -8   4     1045.28     1044.65     15.75 o 
   0  -8   4      811.37      798.20     15.95 o 
   1  -8   4      642.58      645.88     15.40 o 
   2  -8   4      817.94      824.65     11.13 o 
   3  -8   4      470.06      452.57     11.09 o 
   4  -8   4       36.97       40.30      4.08 o 
   5  -8   4       90.50       93.35      4.46 o 
   6  -8   4      473.34      454.29     11.11 o 
   7  -8   4      184.76      181.01      8.41 o 
   8  -8   4        2.92       -4.58      4.76 o 
   9  -8   4        1.86       10.60      6.76 o 
 -12  -7   4       39.86       48.85      6.33 o 
 -11  -7   4      185.11      169.18      6.72 o 
 -10  -7   4        4.95        1.86      4.69 o 
  -9  -7   4      172.02      172.19      6.75 o 
  -8  -7   4       75.40       75.05      4.27 o 
  -7  -7   4      965.69      890.38     14.46 o 
  -6  -7   4       84.49       97.69      4.39 o 
  -5  -7   4      169.60      132.22      4.67 o 
  -4  -7   4      633.60      585.90      8.15 o 
  -3  -7   4      161.67      162.53      8.55 o 
  -2  -7   4       64.98       97.10      3.97 o 
  -1  -7   4      791.73      786.79     11.00 o 
   0  -7   4       72.32       81.98      4.41 o 
   1  -7   4        1.09       -0.72      2.87 o 
   2  -7   4     2694.60     2600.13     24.58 o 
   3  -7   4        1.86        3.52      2.77 o 
   4  -7   4     1390.98     1376.31     25.71 o 
   5  -7   4      234.42      245.09      6.11 o 
   6  -7   4      260.43      270.93      8.57 o 
   7  -7   4      690.42      718.43     11.08 o 
   8  -7   4      213.31      217.98      9.23 o 
   9  -7   4       74.69       77.02      7.48 o 
  10  -7   4       15.19        0.27      7.70 o 
 -12  -6   4      143.14      140.70      8.35 o 
 -11  -6   4       20.49       28.80      4.10 o 
 -10  -6   4       57.96       62.70      4.87 o 
  -9  -6   4      226.98      224.49      7.30 o 
  -8  -6   4      232.00      206.70      6.79 o 
  -7  -6   4      687.43      647.61      9.23 o 
  -6  -6   4      434.01      381.51      6.92 o 
  -5  -6   4       24.63       27.67      2.95 o 
  -4  -6   4       54.80       66.06      3.33 o 
  -3  -6   4     2000.65     1964.48     19.05 o 
  -2  -6   4     3420.15     3504.19     33.98 o 
  -1  -6   4     1143.59     1231.65     14.53 o 
   0  -6   4     1053.60     1086.42     14.84 o 
   1  -6   4     2427.99     2452.72     21.51 o 
   2  -6   4       39.94       43.01      2.37 o 
   3  -6   4      284.54      259.93      5.82 o 
   4  -6   4     1128.57     1088.44     13.90 o 
   5  -6   4        3.64        4.30      5.81 o 
   6  -6   4     1988.47     1956.31     20.14 o 
   7  -6   4      102.51      123.64      5.05 o 
   8  -6   4        0.09       -0.68      3.03 o 
   9  -6   4      354.11      365.95      8.61 o 
  10  -6   4        1.80       -0.15      5.26 o 
  11  -6   4       32.19       32.46      9.25 o 
 -12  -5   4      193.04      185.51      8.91 o 
 -11  -5   4        0.01       -3.42      4.44 o 
 -10  -5   4       31.66       44.92      4.24 o 
  -9  -5   4      591.11      569.52      9.49 o 
  -8  -5   4      267.49      277.21      7.34 o 
  -7  -5   4      125.47      146.69      5.00 o 
  -6  -5   4      704.93      760.65      9.60 o 
  -5  -5   4     3596.14     3589.40     28.60 o 
  -4  -5   4     1456.02     1421.04     13.49 o 
  -3  -5   4     1569.75     1604.81     17.90 o 
  -2  -5   4       70.12       75.37      5.45 o 
  -1  -5   4    17742.30    18650.03    159.78 o 
   0  -5   4       34.95       25.43      2.67 o 
   1  -5   4     1210.74     1206.73     13.73 o 
   2  -5   4     1824.29     1892.22     17.01 o 
   3  -5   4     2053.24     1921.94     14.24 o 
   4  -5   4      935.73      995.45     16.29 o 
   5  -5   4      820.35      793.11     16.01 o 
   6  -5   4       65.99       70.71      4.30 o 
   7  -5   4      529.53      485.88      8.42 o 
   8  -5   4        3.40        4.71      3.15 o 
   9  -5   4        0.02       -1.34      3.47 o 
  10  -5   4        1.01       -1.25      3.64 o 
  11  -5   4       17.49       14.24      4.43 o 
  12  -5   4       60.51       90.88     11.44 o 
 -12  -4   4       96.26       88.57      8.43 o 
 -11  -4   4       67.07       65.97      5.28 o 
 -10  -4   4      388.03      416.57      9.47 o 
  -9  -4   4      266.99      290.17      6.44 o 
  -8  -4   4     1912.11     1911.08     17.33 o 
  -7  -4   4      907.37      881.63     11.94 o 
  -6  -4   4      186.30      214.68      5.20 o 
  -5  -4   4      335.26      374.07      6.69 o 
  -4  -4   4     2317.34     2341.79     21.36 o 
  -3  -4   4       54.94       52.37      2.91 o 
  -2  -4   4       45.85       57.90      3.82 o 
  -1  -4   4     1359.79     1283.48     17.62 o 
   0  -4   4      680.66      650.69      8.87 o 
   1  -4   4     2427.36     2450.54     27.18 o 
   2  -4   4        5.97        8.53      1.72 o 
   3  -4   4      186.60      178.12      3.93 o 
   4  -4   4       50.11       58.35      2.06 o 
   5  -4   4      205.20      188.55      3.96 o 
   6  -4   4     1104.50     1104.01     20.37 o 
   7  -4   4      508.55      456.37     10.07 o 
   8  -4   4       97.93       76.07      4.61 o 
   9  -4   4      192.14      180.16      7.10 o 
  10  -4   4       46.15       55.44      5.02 o 
  11  -4   4        3.87        6.27      6.22 o 
  12  -4   4        3.64       -5.10      6.34 o 
 -12  -3   4       68.91       82.57      8.34 o 
 -11  -3   4      271.58      242.02     11.36 o 
 -10  -3   4      902.11      886.63     13.53 o 
  -9  -3   4        7.15        8.33      2.88 o 
  -8  -3   4       11.60       11.80      2.75 o 
  -7  -3   4      254.75      213.31      5.32 o 
  -6  -3   4       69.14       49.85      2.90 o 
  -5  -3   4      134.25      153.56      4.58 o 
  -4  -3   4     1401.42     1410.20     14.17 o 
  -3  -3   4      226.88      236.41      4.81 o 
  -2  -3   4     3137.94     3163.19     30.13 o 
  -1  -3   4       58.34       63.29      3.11 o 
   0  -3   4     6292.56     6346.58     56.14 o 
   1  -3   4     3652.64     3643.71     30.20 o 
   2  -3   4        9.04       15.07      1.87 o 
   3  -3   4      506.22      530.27      7.14 o 
   4  -3   4     2023.51     2131.56     17.26 o 
   5  -3   4      235.82      279.32      4.36 o 
   6  -3   4     1441.12     1418.07     12.22 o 
   7  -3   4      401.86      423.33      7.72 o 
   8  -3   4      822.43      845.42     11.49 o 
   9  -3   4      124.00      121.39      5.95 o 
  10  -3   4      740.63      742.35     14.76 o 
  11  -3   4      129.67      134.71      7.06 o 
  12  -3   4      387.36      390.00     10.80 o 
  13  -3   4        9.84       15.75      5.74 o 
 -12  -2   4      507.45      538.66     19.55 o 
 -11  -2   4        4.65       12.36      5.68 o 
 -10  -2   4        1.12        0.12      5.03 o 
  -9  -2   4      528.73      528.83      9.84 o 
  -8  -2   4      170.41      180.63      5.04 o 
  -7  -2   4       78.31       76.79      3.73 o 
  -6  -2   4      553.07      603.64      6.78 o 
  -5  -2   4     1526.32     1527.76     12.64 o 
  -4  -2   4       15.41       13.64      1.71 o 
  -3  -2   4      305.55      258.88      4.95 o 
  -2  -2   4      428.75      450.92      6.98 o 
  -1  -2   4       12.97       13.32      2.03 o 
   0  -2   4     3032.58     3079.28     28.55 o 
   1  -2   4     9355.37     9518.20     73.86 o 
   2  -2   4      961.83      957.35      9.50 o 
   3  -2   4     3824.73     3874.61     31.15 o 
   4  -2   4      539.08      513.52      6.54 o 
   5  -2   4      696.59      715.19      7.62 o 
   6  -2   4     1177.95     1174.98     10.43 o 
   7  -2   4       90.67       79.42      3.09 o 
   8  -2   4     1148.23     1074.86     17.27 o 
   9  -2   4      358.85      362.69      8.72 o 
  10  -2   4       62.66       61.37      5.06 o 
  11  -2   4       74.06       75.14      5.74 o 
  12  -2   4        1.46       -0.17      4.10 o 
  13  -2   4       47.77       38.83      6.71 o 
 -12  -1   4      151.37      149.14     10.19 o 
 -11  -1   4        1.51       -3.91      7.43 o 
 -10  -1   4       89.76       91.78      8.17 o 
  -9  -1   4      193.55      197.47      7.69 o 
  -8  -1   4        0.70        1.21      2.98 o 
  -7  -1   4      135.08      132.65      4.37 o 
  -6  -1   4     2715.95     2758.40     21.36 o 
  -5  -1   4     3078.34     2847.54     19.75 o 
  -4  -1   4     4793.82     4760.41     32.68 o 
  -3  -1   4      656.61      615.53      8.27 o 
  -2  -1   4     2503.82     2567.08     24.55 o 
  -1  -1   4     1368.61     1360.55     14.15 o 
   0  -1   4      556.65      626.13      7.87 o 
   1  -1   4      843.15      825.89      7.67 o 
   2  -1   4      589.18      591.28      6.55 o 
   3  -1   4     8829.17     8966.41     68.34 o 
   4  -1   4     1940.33     1912.83     16.74 o 
   5  -1   4     1402.51     1587.26     14.70 o 
   6  -1   4       30.91       61.13      2.68 o 
   7  -1   4       68.62       64.37      2.76 o 
   8  -1   4      194.09      172.63      4.36 o 
   9  -1   4      131.80      104.43      5.61 o 
  10  -1   4       23.19       31.18      4.29 o 
  11  -1   4      212.52      224.45      8.32 o 
  12  -1   4       61.74       73.60      6.85 o 
  13  -1   4        4.06        4.76      5.08 o 
  14  -1   4      444.31      454.08     12.77 o 
 -12   0   4      188.78      158.00     10.33 o 
 -11   0   4      488.75      493.76     14.97 o 
 -10   0   4      705.90      735.15     16.81 o 
  -9   0   4       13.69       14.70      5.15 o 
  -8   0   4      188.85      188.86      6.92 o 
  -7   0   4      183.16      198.21      7.13 o 
  -6   0   4       72.43       77.74      3.28 o 
  -5   0   4       10.37       16.18      2.14 o 
  -4   0   4      863.51      691.26      6.49 o 
  -3   0   4       70.23       53.65      2.46 o 
  -2   0   4        5.96       13.97      1.98 o 
  -1   0   4     1054.14     1109.70     11.85 o 
   0   0   4     2077.41     2228.10     21.00 o 
   1   0   4     4268.38     4217.20     30.39 o 
   2   0   4      259.47      250.82      5.17 o 
   3   0   4     1774.42     1753.01     15.15 o 
   4   0   4     1506.70     1369.75     12.64 o 
   5   0   4      647.73      703.36      8.09 o 
   6   0   4     1520.19     1516.40     14.44 o 
   7   0   4      146.78      101.34      3.23 o 
   8   0   4      972.65      965.17     13.93 o 
   9   0   4        8.63        6.86      2.45 o 
  10   0   4      645.15      595.30     11.30 o 
  11   0   4       21.87       18.07      6.01 o 
  12   0   4      999.45      935.40     15.82 o 
  13   0   4      483.36      506.57     12.40 o 
  14   0   4      375.69      401.71     13.57 o 
 -11   1   4      352.70      346.62     13.05 o 
 -10   1   4       95.05       96.00      7.81 o 
  -9   1   4        1.64        3.22      5.18 o 
  -8   1   4      304.19      271.67      8.30 o 
  -7   1   4        0.51        0.93      3.40 o 
  -6   1   4      140.07      149.56      5.68 o 
  -5   1   4       69.70       54.49      2.78 o 
  -4   1   4       98.34      116.38      3.27 o 
  -3   1   4        7.52        8.02      1.47 o 
  -2   1   4     2186.19     2262.07     19.79 o 
  -1   1   4     1292.16     1182.47     11.29 o 
   0   1   4    42115.76    42091.53    324.56 o 
   1   1   4    11226.62    11470.80     79.32 o 
   2   1   4     3841.57     3920.30     30.78 o 
   3   1   4     1121.14     1192.89     13.14 o 
   4   1   4     1061.13     1077.81     10.54 o 
   5   1   4     7080.85     7269.81     56.40 o 
   6   1   4     1025.25     1222.27     11.34 o 
   7   1   4      372.78      396.61      5.76 o 
   8   1   4     1657.72     1607.50     13.65 o 
   9   1   4     1895.86     1800.69     15.42 o 
  10   1   4     1722.26     1713.09     16.85 o 
  11   1   4      552.85      549.96     13.72 o 
  12   1   4      530.41      549.51     12.00 o 
  13   1   4       40.28       41.53      5.45 o 
  14   1   4       11.42        5.90      5.05 o 
 -11   2   4        1.71        0.09      5.44 o 
 -10   2   4       81.59       87.23      7.64 o 
  -9   2   4       43.86       48.07      5.94 o 
  -8   2   4       96.67       91.36      5.75 o 
  -7   2   4       46.66       42.86      4.30 o 
  -6   2   4      379.14      394.66     10.00 o 
  -5   2   4     3032.92     2914.37     32.45 o 
  -4   2   4      161.26      150.13      4.04 o 
  -3   2   4      817.85      846.36      7.99 o 
  -2   2   4     2780.21     2970.65     23.52 o 
  -1   2   4     3617.78     3628.41     29.83 o 
   0   2   4     6697.41     7119.72     61.54 o 
   1   2   4      732.44      802.59      7.04 o 
   2   2   4      500.83      489.74      5.71 o 
   3   2   4     2102.62     2127.74     17.84 o 
   4   2   4       17.00       15.44      1.81 o 
   5   2   4      642.43      812.20      8.90 o 
   6   2   4      251.10      391.56      5.52 o 
   7   2   4     4427.86     4495.29     34.00 o 
   8   2   4       95.81      108.50      3.46 o 
   9   2   4       43.39       47.72      2.93 o 
  10   2   4       20.25       13.44      3.08 o 
  11   2   4       72.07       55.00      4.86 o 
  12   2   4        8.02       11.14      4.22 o 
  13   2   4      283.11      302.88     15.94 o 
  14   2   4      105.24      109.96      7.32 o 
  15   2   4      173.17      190.99      9.42 o 
 -10   3   4       51.25       47.30      6.55 o 
  -9   3   4       44.21       43.44      7.92 o 
  -8   3   4      271.65      306.63     11.31 o 
  -7   3   4      111.18      101.77      6.36 o 
  -6   3   4     1668.66     1581.13     19.55 o 
  -5   3   4     2118.06     2088.25     20.84 o 
  -4   3   4     1045.88     1035.74      9.82 o 
  -3   3   4     1680.23     1640.81     14.40 o 
  -2   3   4        0.17        5.97      1.46 o 
  -1   3   4       22.79       36.76      1.80 o 
   0   3   4     2917.64     2991.51     23.15 o 
   1   3   4     4789.06     5094.37     33.22 o 
   2   3   4       63.24       73.05      2.01 o 
   3   3   4     2455.72     2464.45     20.34 o 
   4   3   4       72.11       63.57      3.04 o 
   5   3   4      428.70      499.58      5.89 o 
   6   3   4     2753.87     2867.59     22.49 o 
   7   3   4      353.27      315.74      5.21 o 
   8   3   4        4.68        1.43      2.44 o 
   9   3   4      607.80      618.53      8.46 o 
  10   3   4     1753.18     1649.87     25.71 o 
  11   3   4      192.74      183.52      5.69 o 
  12   3   4       76.50       67.81      5.49 o 
  13   3   4      250.44      218.59      8.78 o 
  14   3   4        0.21       -1.42      4.70 o 
  15   3   4      163.04      152.11      9.58 o 
 -10   4   4      633.04      686.93     16.28 o 
  -9   4   4       11.59       10.58      8.09 o 
  -8   4   4       90.01       89.04      5.83 o 
  -7   4   4      112.00       82.46      5.26 o 
  -6   4   4       18.16       11.80      3.23 o 
  -5   4   4        3.44       -0.28      4.32 o 
  -4   4   4      671.67      644.71     10.09 o 
  -3   4   4      219.92      236.24      3.24 o 
  -2   4   4        2.44        7.84      1.28 o 
  -1   4   4      198.11      210.61      2.86 o 
   0   4   4     1067.72     1100.61      9.16 o 
   1   4   4      739.15      726.27      6.54 o 
   2   4   4     1092.42     1198.55     11.81 o 
   3   4   4     8091.20     8085.02     68.56 o 
   4   4   4    10865.27    10945.42     83.23 o 
   5   4   4      142.75      161.80      3.87 o 
   6   4   4      517.20      479.45      6.69 o 
   7   4   4     2283.05     2176.98     20.08 o 
   8   4   4        0.54       -2.49      2.49 o 
   9   4   4      208.46      233.17      6.02 o 
  10   4   4      997.88      950.63     11.35 o 
  11   4   4       14.96       26.52      3.27 o 
  12   4   4     1283.49     1263.97     14.52 o 
  13   4   4      374.47      358.74     10.36 o 
  14   4   4       42.76       34.85      6.15 o 
  15   4   4        2.16       -4.86      9.48 o 
  -9   5   4       35.67       42.83      8.89 o 
  -8   5   4      599.96      603.04     14.62 o 
  -7   5   4      691.03      663.33     11.27 o 
  -6   5   4      139.94      131.78      5.49 o 
  -5   5   4       28.73       47.55      3.65 o 
  -4   5   4      562.04      572.63     12.31 o 
  -3   5   4      138.82      151.57      4.88 o 
  -2   5   4     1786.44     1803.31     11.90 o 
  -1   5   4     4005.47     4003.02     25.16 o 
   0   5   4      186.10      140.16      3.61 o 
   1   5   4     1033.82     1002.52      8.42 o 
   2   5   4     1008.82      984.05      8.52 o 
   3   5   4     1104.29     1245.16     12.77 o 
   4   5   4     2065.19     2208.01     18.65 o 
   5   5   4     6196.45     6317.17     49.66 o 
   6   5   4       20.81       54.62      3.55 o 
   7   5   4       40.50       29.44      2.70 o 
   8   5   4     2670.74     2643.90     24.20 o 
   9   5   4      942.09     1011.96     12.46 o 
  10   5   4      772.05      782.00      9.23 o 
  11   5   4      137.69      104.03      4.15 o 
  12   5   4        0.24        3.11      3.38 o 
  13   5   4      128.01      152.89      6.68 o 
  14   5   4      100.38       97.56      9.06 o 
  15   5   4      570.57      553.78     16.08 o 
  -9   6   4      205.30      200.00     14.21 o 
  -8   6   4      238.06      223.91     11.45 o 
  -7   6   4       42.27       44.51      6.05 o 
  -6   6   4       55.83       50.64      3.86 o 
  -5   6   4      593.88      537.20      8.83 o 
  -4   6   4      150.56      139.98      7.60 o 
  -3   6   4        5.73        4.42      4.06 o 
  -2   6   4     1479.92     1526.49     21.12 o 
  -1   6   4      827.70      770.00     11.19 o 
   0   6   4       92.40      128.02      2.76 o 
   1   6   4       89.06       87.40      2.73 o 
   2   6   4      328.51      385.70      4.87 o 
   3   6   4      642.05      708.95      8.34 o 
   4   6   4      119.78      129.17      3.93 o 
   5   6   4       25.32       29.95      2.11 o 
   6   6   4       22.98       22.95      2.29 o 
   7   6   4      779.82      803.69     13.27 o 
   8   6   4      379.59      391.02      7.55 o 
   9   6   4     2886.77     2858.99     24.07 o 
  10   6   4      266.63      262.94      7.19 o 
  11   6   4      484.46      514.83      8.55 o 
  12   6   4        0.27       -1.87      2.98 o 
  13   6   4       19.72       18.20      5.21 o 
  14   6   4      223.05      229.46      8.22 o 
  15   6   4      151.17      152.91     10.15 o 
  -8   7   4      251.84      260.48     12.68 o 
  -7   7   4        0.72        1.26      5.07 o 
  -6   7   4      276.21      288.53     10.15 o 
  -5   7   4        2.24        4.23      4.20 o 
  -4   7   4      127.84      123.52      7.48 o 
  -3   7   4      237.62      224.74      7.84 o 
  -2   7   4       34.50       40.82      5.05 o 
  -1   7   4      719.90      764.48     11.31 o 
   0   7   4     1529.96     1510.21     16.50 o 
   1   7   4     3558.04     3670.82     27.17 o 
   2   7   4        5.41       -1.48      1.48 o 
   3   7   4      345.74      356.31      6.64 o 
   4   7   4     2364.05     2448.52     23.35 o 
   5   7   4       32.05       38.27      3.16 o 
   6   7   4      221.41      217.79      4.68 o 
   7   7   4        0.05        3.30      2.32 o 
   8   7   4     1187.69     1193.39     12.28 o 
   9   7   4       90.12       96.96      4.22 o 
  10   7   4      795.87      768.31     10.13 o 
  11   7   4        1.54        6.13      2.86 o 
  12   7   4     1024.47      936.30     12.25 o 
  13   7   4      165.03      155.39      6.10 o 
  14   7   4       36.61       43.96      4.87 o 
  15   7   4      285.93      303.03     32.48 o 
  -7   8   4        0.47        2.33      6.28 o 
  -6   8   4        9.58       10.56      6.25 o 
  -5   8   4       33.65       41.72      5.37 o 
  -4   8   4       15.08       10.77      5.73 o 
  -3   8   4      890.56      878.58     14.56 o 
  -2   8   4       64.97       46.60      4.56 o 
  -1   8   4      297.14      270.89     10.17 o 
   0   8   4      171.50      178.81      5.37 o 
   1   8   4      186.39      209.02      6.43 o 
   2   8   4     1740.08     1725.30     15.57 o 
   3   8   4     5903.16     6176.82     52.67 o 
   4   8   4     2043.83     1940.06     21.81 o 
   5   8   4      124.44      125.11      5.52 o 
   6   8   4     1373.03     1262.49     12.84 o 
   7   8   4       10.77       11.52      2.52 o 
   8   8   4      219.57      209.50      5.33 o 
   9   8   4      296.17      295.79      6.47 o 
  10   8   4       26.31       36.18      3.48 o 
  11   8   4      355.07      352.03      7.23 o 
  12   8   4      972.97      894.50     12.13 o 
  13   8   4       32.57       34.74      4.44 o 
  14   8   4       30.73       43.32      4.56 o 
  15   8   4       21.24       15.16      4.59 o 
  -7   9   4      108.31      133.35     10.86 o 
  -6   9   4       66.51       77.34      8.50 o 
  -5   9   4      103.81      102.66      8.54 o 
  -4   9   4      227.31      236.90     11.03 o 
  -3   9   4       13.78       22.45      5.27 o 
  -2   9   4     2895.25     2848.58     32.23 o 
  -1   9   4     1136.81     1086.54     19.15 o 
   0   9   4       30.37       40.52      6.05 o 
   1   9   4        8.14       -2.16      4.41 o 
   2   9   4      671.79      632.04      8.94 o 
   3   9   4       88.48       83.87      4.05 o 
   4   9   4      645.45      727.14     12.84 o 
   5   9   4     1447.36     1452.19     17.99 o 
   6   9   4       10.91        3.22      2.52 o 
   7   9   4      339.52      333.80      6.32 o 
   8   9   4      315.11      304.07      6.12 o 
   9   9   4      111.58      109.45      4.45 o 
  10   9   4      307.51      323.21     11.34 o 
  11   9   4       56.78       50.24      3.87 o 
  12   9   4      141.83      157.97      5.94 o 
  13   9   4      382.98      364.75      8.43 o 
  14   9   4       67.68       76.29      5.15 o 
  15   9   4       60.05       38.83      5.29 o 
  -6  10   4        3.36        8.48      6.81 o 
  -5  10   4       27.99       26.15      6.95 o 
  -4  10   4       73.80       69.42      7.66 o 
  -3  10   4       15.55        4.18      5.30 o 
  -2  10   4      807.57      838.59     15.87 o 
  -1  10   4       68.58       67.39      6.50 o 
   0  10   4       38.87       31.29      6.58 o 
   1  10   4      727.95      765.50     15.01 o 
   2  10   4     1365.96     1399.95     21.35 o 
   3  10   4      219.83      210.93      5.25 o 
   4  10   4        0.55        1.82      2.69 o 
   5  10   4     1014.85      934.50     16.09 o 
   6  10   4     1644.37     1549.22     24.32 o 
   7  10   4      466.78      466.45     13.85 o 
   8  10   4      876.05      842.66     11.45 o 
   9  10   4      311.11      303.78      7.27 o 
  10  10   4      209.49      186.36      6.52 o 
  11  10   4      227.63      217.12      7.01 o 
  12  10   4       24.51       26.56      4.03 o 
  13  10   4       44.49       45.79      4.75 o 
  14  10   4      709.07      679.17     12.53 o 
  15  10   4      214.74      244.94      8.74 o 
  -5  11   4      453.90      461.44     19.02 o 
  -4  11   4      250.20      255.91     12.62 o 
  -3  11   4        8.95        6.95      5.73 o 
  -2  11   4      547.38      545.46     19.78 o 
  -1  11   4      332.27      345.39      9.77 o 
   0  11   4      740.45      734.63     14.76 o 
   1  11   4        9.31       10.72      4.56 o 
   2  11   4        1.71       -1.21      7.03 o 
   3  11   4        1.49        1.08      2.34 o 
   4  11   4      934.22      943.29     13.55 o 
   5  11   4      133.84      148.05      7.49 o 
   6  11   4        0.68       -2.91      3.43 o 
   7  11   4       62.03       65.71      7.58 o 
   8  11   4      568.80      582.26     10.72 o 
   9  11   4      167.81      162.22      6.75 o 
  10  11   4      255.76      244.12      8.14 o 
  11  11   4        3.70        3.00      3.82 o 
  12  11   4       79.50       66.89      5.08 o 
  13  11   4      109.26      100.14      5.98 o 
  14  11   4       35.06       41.42      4.93 o 
  15  11   4        7.23        9.48      5.16 o 
  -4  12   4        0.12        8.15      6.47 o 
  -3  12   4      333.05      355.95     14.04 o 
  -2  12   4        0.81        7.71      5.82 o 
  -1  12   4      397.49      405.01     11.00 o 
   0  12   4     1095.72     1134.16     17.97 o 
   1  12   4      920.25      953.94     19.08 o 
   2  12   4      480.66      515.56     17.58 o 
   3  12   4      324.87      343.19      8.03 o 
   4  12   4      360.27      353.73      7.54 o 
   5  12   4       21.81       22.03      3.13 o 
   6  12   4      601.08      588.60     10.14 o 
   7  12   4        5.60        2.05      3.05 o 
   8  12   4       84.31       89.21      7.87 o 
   9  12   4      327.29      305.90      9.98 o 
  10  12   4      215.65      205.27     11.98 o 
  11  12   4        6.16        3.17      4.02 o 
  12  12   4       36.10       49.11      9.42 o 
  13  12   4      132.07      112.63      7.17 o 
  14  12   4       31.76       39.44      6.31 o 
  -3  13   4      195.58      213.35     14.20 o 
  -2  13   4       15.70       30.83      7.20 o 
  -1  13   4      273.70      303.05     12.52 o 
   0  13   4       19.48       22.56      5.90 o 
   1  13   4      470.04      436.74     13.77 o 
   2  13   4        6.26        2.04      4.19 o 
   3  13   4      410.07      445.43     11.04 o 
   4  13   4       40.11       41.75      4.85 o 
   5  13   4      468.11      437.65      8.29 o 
   6  13   4       20.81       22.50      3.39 o 
   7  13   4        5.08        5.46      4.55 o 
   8  13   4      116.35      125.83      6.81 o 
   9  13   4      364.38      347.52     11.39 o 
  10  13   4       36.63       35.08      8.27 o 
  11  13   4      315.52      323.03     11.04 o 
  12  13   4      160.16      191.63      8.50 o 
  13  13   4       52.18       48.74      5.05 o 
  14  13   4       10.26       19.83      6.85 o 
  -1  14   4       26.49       36.51     11.14 o 
   0  14   4       63.88       58.75      7.44 o 
   1  14   4        0.67        5.46      5.47 o 
   2  14   4        6.97        9.52      9.21 o 
   3  14   4      281.57      283.23      9.74 o 
   4  14   4      393.53      378.56     17.06 o 
   5  14   4      133.04      145.19      5.09 o 
   6  14   4      474.30      461.42     12.59 o 
   7  14   4      309.61      326.07      8.23 o 
   8  14   4      495.37      504.02     11.87 o 
   9  14   4      300.17      276.61      9.87 o 
  10  14   4      401.69      394.09     11.88 o 
  11  14   4      502.69      512.93     13.67 o 
  12  14   4       96.56       91.41      6.63 o 
  13  14   4        5.78       -4.36      4.36 o 
   0  15   4        0.08        3.61      6.19 o 
   1  15   4      148.43      140.40      9.91 o 
   2  15   4       68.62       73.90      7.99 o 
   3  15   4      123.56      134.94      8.18 o 
   4  15   4       27.01       32.13      6.41 o 
   5  15   4       91.93       89.30     14.20 o 
   6  15   4        1.58        0.50      2.72 o 
   7  15   4        0.66        1.36      3.75 o 
   8  15   4      107.92      109.68      7.20 o 
   9  15   4       74.75       80.44      5.67 o 
  10  15   4        2.32        6.53      5.73 o 
  11  15   4      222.14      240.16      9.45 o 
  12  15   4       10.65        7.65      4.86 o 
   3  16   4       85.52      117.22      9.56 o 
   4  16   4       27.77       29.49      5.63 o 
   5  16   4       32.75       54.06      6.35 o 
   6  16   4        3.94       12.02      6.10 o 
   7  16   4        1.80        2.63      3.43 o 
   8  16   4        1.44        0.50      3.79 o 
   9  16   4      406.61      402.12     10.49 o 
  10  16   4      404.44      411.79     11.23 o 
  11  16   4        3.27       -4.20      4.20 o 
  -7 -14   5        0.09        3.57      5.40 o 
  -6 -14   5      306.29      293.52     19.85 o 
  -5 -14   5       74.12       82.46      7.33 o 
  -4 -14   5        0.60        1.92      4.88 o 
  -3 -14   5      533.33      536.46     14.19 o 
  -2 -14   5       10.10        6.01      5.36 o 
  -1 -14   5      167.22      165.62      7.69 o 
   0 -14   5      284.61      318.34     13.47 o 
   1 -14   5       12.55        6.59      5.91 o 
  -9 -13   5       60.61       52.89      6.28 o 
  -8 -13   5      336.63      386.42     14.83 o 
  -7 -13   5       99.33       96.19      6.89 o 
  -6 -13   5        4.87       10.03      4.12 o 
  -5 -13   5      476.59      444.78     11.08 o 
  -4 -13   5        4.96        1.84      4.76 o 
  -3 -13   5      176.15      161.28     11.52 o 
  -2 -13   5        0.15       -1.62      4.15 o 
  -1 -13   5       30.01       26.64      5.80 o 
   0 -13   5      905.09      890.87     15.18 o 
   1 -13   5      331.32      394.43     13.69 o 
   2 -13   5      163.21      154.90     10.06 o 
   3 -13   5      230.35      212.91     13.53 o 
 -10 -12   5       84.50       97.39      9.93 o 
  -9 -12   5      229.59      209.06     10.84 o 
  -8 -12   5      188.94      188.59      8.71 o 
  -7 -12   5       99.64      108.37      9.09 o 
  -6 -12   5      104.02      105.58      6.52 o 
  -5 -12   5        2.66        2.37      5.45 o 
  -4 -12   5      185.59      202.48     12.66 o 
  -3 -12   5       15.70        2.35      4.32 o 
  -2 -12   5       28.20       31.54      5.03 o 
  -1 -12   5      798.47      791.35     15.20 o 
   0 -12   5        3.03       10.45      5.04 o 
   1 -12   5       11.14        6.45      5.69 o 
   2 -12   5      118.43      127.39      8.76 o 
   3 -12   5       65.46       54.06      7.06 o 
   4 -12   5      271.87      271.02     12.30 o 
   5 -12   5       32.21       34.50      8.95 o 
 -10 -11   5       12.66        5.40      5.60 o 
  -9 -11   5      262.42      274.85     20.86 o 
  -8 -11   5        0.20        9.15      4.53 o 
  -7 -11   5      155.98      145.47      7.48 o 
  -6 -11   5        2.60       -0.79      3.84 o 
  -5 -11   5        8.68        5.96      3.88 o 
  -4 -11   5      133.02       99.80      5.84 o 
  -3 -11   5      882.73      807.98     13.60 o 
  -2 -11   5        6.41        4.21      5.29 o 
  -1 -11   5       29.54       39.35      4.78 o 
   0 -11   5        7.44        7.68      3.68 o 
   1 -11   5      506.54      491.23     10.40 o 
   2 -11   5        1.90        0.44      6.22 o 
   3 -11   5       20.38       25.11      5.75 o 
   4 -11   5      474.55      487.76     12.43 o 
   5 -11   5       71.03       72.85      7.89 o 
   6 -11   5       12.27       13.82      7.98 o 
 -11 -10   5      448.65      454.20     13.93 o 
 -10 -10   5       12.29       19.06      4.58 o 
  -9 -10   5      893.72      914.76     14.40 o 
  -8 -10   5        9.87        9.62      3.95 o 
  -7 -10   5       48.73       49.71      6.01 o 
  -6 -10   5      551.67      549.04     11.54 o 
  -5 -10   5      775.98      815.35     13.84 o 
  -4 -10   5       54.77       51.02      4.78 o 
  -3 -10   5      498.68      476.17      9.99 o 
  -2 -10   5      105.16       86.75      5.89 o 
  -1 -10   5      145.90      133.54      6.86 o 
   0 -10   5      768.28      730.43     12.04 o 
   1 -10   5       60.55       51.01      4.26 o 
   2 -10   5       26.74       31.83      6.57 o 
   3 -10   5      286.15      295.01      7.27 o 
   4 -10   5      459.26      470.39     11.78 o 
   5 -10   5        0.03       -3.00      4.41 o 
   6 -10   5        3.65        1.16     12.35 o 
   7 -10   5       82.54      105.55      8.87 o 
 -11  -9   5       94.69      101.25      6.16 o 
 -10  -9   5      302.24      301.75      9.25 o 
  -9  -9   5       31.84       28.20      4.39 o 
  -8  -9   5      863.35      830.10     13.65 o 
  -7  -9   5      118.61      117.65      6.89 o 
  -6  -9   5       39.43       43.64      4.12 o 
  -5  -9   5      299.46      299.57      7.53 o 
  -4  -9   5      890.08      846.90     13.60 o 
  -3  -9   5     1555.02     1515.86     25.87 o 
  -2  -9   5      571.85      511.89      9.99 o 
  -1  -9   5       33.20       36.97      4.56 o 
   0  -9   5     1526.52     1491.97     20.91 o 
   1  -9   5        1.42        3.40      3.12 o 
   2  -9   5      127.91      140.06     10.98 o 
   3  -9   5      282.32      256.63      6.86 o 
   4  -9   5      604.90      635.23     10.26 o 
   5  -9   5        6.66       -1.85      4.34 o 
   6  -9   5       68.80       77.50      6.21 o 
   7  -9   5      242.07      271.06     14.62 o 
   8  -9   5        0.30       -1.93      5.90 o 
 -12  -8   5       78.67       93.43      6.20 o 
 -11  -8   5       66.08       63.99      5.31 o 
 -10  -8   5       95.73      106.25      6.24 o 
  -9  -8   5       16.55       14.79      4.04 o 
  -8  -8   5       80.30       82.45      5.26 o 
  -7  -8   5     1901.09     1930.73     19.26 o 
  -6  -8   5      380.15      373.49      8.23 o 
  -5  -8   5      114.46      101.50      5.09 o 
  -4  -8   5      258.25      203.54      6.43 o 
  -3  -8   5      665.52      709.05     10.49 o 
  -2  -8   5      146.62      141.81      5.25 o 
  -1  -8   5     1708.98     1662.09     24.69 o 
   0  -8   5     1133.26     1134.91     17.01 o 
   1  -8   5      183.39      174.26      8.07 o 
   2  -8   5     1040.73     1021.33     14.40 o 
   3  -8   5      222.23      219.28      6.24 o 
   4  -8   5      113.63      118.76      5.02 o 
   5  -8   5        1.33        0.68      2.94 o 
   6  -8   5      511.45      523.99      9.25 o 
   7  -8   5       10.80       18.11      5.73 o 
   8  -8   5       73.60       88.63     14.61 o 
   9  -8   5       25.27       15.01      7.19 o 
 -12  -7   5        0.32       -0.16      6.41 o 
 -11  -7   5        5.48        9.71      5.70 o 
 -10  -7   5       38.46       36.55      4.43 o 
  -9  -7   5      319.07      299.15      8.71 o 
  -8  -7   5       35.03       33.86      5.18 o 
  -7  -7   5      470.62      522.39      8.71 o 
  -6  -7   5      224.15      221.95      6.16 o 
  -5  -7   5     1327.03     1303.96     15.40 o 
  -4  -7   5      288.39      282.38      7.11 o 
  -3  -7   5      498.22      560.53      8.95 o 
  -2  -7   5      123.02      123.13      4.74 o 
  -1  -7   5     1856.98     1876.39     18.65 o 
   0  -7   5       52.91       59.91      4.49 o 
   1  -7   5      120.40      122.96      5.98 o 
   2  -7   5      471.66      438.08      8.61 o 
   3  -7   5       90.95       89.53      4.51 o 
   4  -7   5      893.42      911.16     11.95 o 
   5  -7   5      866.55      848.75     14.74 o 
   6  -7   5      790.51      790.87     13.87 o 
   7  -7   5       17.56       16.26      3.37 o 
   8  -7   5      214.92      211.22      6.90 o 
   9  -7   5      222.90      239.66     11.42 o 
  10  -7   5       58.91       65.12     10.10 o 
 -12  -6   5      218.79      228.10     13.61 o 
 -11  -6   5      556.10      553.34     16.07 o 
 -10  -6   5      263.40      268.71      7.75 o 
  -9  -6   5       63.05       69.18      5.05 o 
  -8  -6   5      175.58      157.30      6.36 o 
  -7  -6   5        1.02        0.95      3.47 o 
  -6  -6   5        4.45        2.15      3.03 o 
  -5  -6   5     1313.68     1281.78     13.94 o 
  -4  -6   5      542.62      546.75      8.95 o 
  -3  -6   5       13.10       13.75      2.90 o 
  -2  -6   5     1485.57     1412.01     15.04 o 
  -1  -6   5        6.86        6.74      2.72 o 
   0  -6   5      459.06      444.59      8.00 o 
   1  -6   5        0.02       -1.92      2.04 o 
   2  -6   5      101.86      113.71      3.60 o 
   3  -6   5      186.90      175.04      5.37 o 
   4  -6   5        2.89        2.45      3.08 o 
   5  -6   5       68.22       62.34      4.01 o 
   6  -6   5     1033.23     1037.81     13.20 o 
   7  -6   5       88.24       88.94      6.47 o 
   8  -6   5       50.49       37.86      4.16 o 
   9  -6   5       13.65       11.53      5.27 o 
  10  -6   5       45.21       44.87      5.02 o 
  11  -6   5       47.14       52.99      9.92 o 
 -12  -5   5      158.16      163.34      8.97 o 
 -11  -5   5        2.29        2.91      4.79 o 
 -10  -5   5      249.84      267.51      7.60 o 
  -9  -5   5      171.42      137.81      5.87 o 
  -8  -5   5        0.04       -3.11      3.11 o 
  -7  -5   5      673.14      623.38     10.25 o 
  -6  -5   5     1414.55     1370.44     14.26 o 
  -5  -5   5       51.65       40.37      3.31 o 
  -4  -5   5      106.25      105.85      4.47 o 
  -3  -5   5      252.54      267.31      6.19 o 
  -2  -5   5     1390.67     1495.12     21.88 o 
  -1  -5   5       23.47       23.77      3.64 o 
   0  -5   5     5807.13     5732.54     52.48 o 
   1  -5   5      160.59      159.38      4.86 o 
   2  -5   5      937.78      986.19     16.30 o 
   3  -5   5      988.53      960.48      9.86 o 
   4  -5   5     1937.44     1919.44     21.11 o 
   5  -5   5     1370.57     1349.85     19.65 o 
   6  -5   5     1246.92     1234.20     16.87 o 
   7  -5   5       30.44       14.75      3.42 o 
   8  -5   5      243.16      240.38      6.97 o 
   9  -5   5      219.20      223.80      7.98 o 
  10  -5   5       20.21       17.59      4.20 o 
  11  -5   5       43.72       49.29      6.54 o 
  12  -5   5        7.26       10.95      8.54 o 
 -12  -4   5        0.06       -0.09      6.23 o 
 -11  -4   5       66.20       68.99      6.36 o 
 -10  -4   5      109.78      114.66      6.93 o 
  -9  -4   5      224.80      220.06      6.84 o 
  -8  -4   5      119.24      142.86      5.46 o 
  -7  -4   5      461.07      429.89     10.58 o 
  -6  -4   5     1012.59      982.79     15.49 o 
  -5  -4   5      849.63      820.14     10.74 o 
  -4  -4   5      190.14      190.14      5.35 o 
  -3  -4   5     1193.39     1173.92     14.38 o 
  -2  -4   5      538.70      550.87      8.80 o 
  -1  -4   5      792.06      779.52     10.98 o 
   0  -4   5     4270.04     4281.81     39.91 o 
   1  -4   5     3556.39     3462.45     29.59 o 
   2  -4   5      623.22      624.26      7.81 o 
   3  -4   5     1444.23     1374.92     12.43 o 
   4  -4   5      797.65      748.35      8.35 o 
   5  -4   5        0.08        1.82      2.58 o 
   6  -4   5      109.91       98.29      4.38 o 
   7  -4   5      452.41      403.59      7.90 o 
   8  -4   5     1438.06     1341.87     15.58 o 
   9  -4   5      784.27      719.33     12.96 o 
  10  -4   5      105.08       98.09      5.95 o 
  11  -4   5       71.30       79.74      7.97 o 
  12  -4   5       14.19        6.27      4.51 o 
 -12  -3   5       49.12       53.32      8.04 o 
 -11  -3   5      303.14      328.76     13.17 o 
 -10  -3   5      100.20      102.79      6.81 o 
  -9  -3   5       39.94       34.91      5.04 o 
  -8  -3   5      412.68      399.92      7.85 o 
  -7  -3   5      958.63      888.84     12.26 o 
  -6  -3   5      216.12      238.50      5.72 o 
  -5  -3   5     5036.87     4994.43     38.75 o 
  -4  -3   5      145.28      170.11      5.48 o 
  -3  -3   5       85.40       75.06      3.78 o 
  -2  -3   5     1167.63     1190.09     15.11 o 
  -1  -3   5     2074.52     2057.72     25.73 o 
   0  -3   5      254.88      250.87      5.61 o 
   1  -3   5      180.12      168.05      4.74 o 
   2  -3   5      697.03      668.87      7.96 o 
   3  -3   5     3929.14     4025.88     30.26 o 
   4  -3   5        9.08       16.69      2.04 o 
   5  -3   5      611.45      602.39      7.26 o 
   6  -3   5      211.50      225.74      4.52 o 
   7  -3   5        2.84        5.30      2.93 o 
   8  -3   5     1679.22     1670.00     19.89 o 
   9  -3   5     1344.80     1270.60     17.53 o 
  10  -3   5     1201.88     1234.29     18.02 o 
  11  -3   5      260.01      242.15      8.61 o 
  12  -3   5      153.15      157.96      7.95 o 
  13  -3   5      100.33       91.92      6.95 o 
 -12  -2   5       19.57       16.14      6.87 o 
 -11  -2   5      590.69      614.17     16.60 o 
 -10  -2   5      123.62      123.65      9.73 o 
  -9  -2   5        0.07        5.19      4.08 o 
  -8  -2   5     1183.34     1108.80     16.50 o 
  -7  -2   5       56.99       51.17      3.69 o 
  -6  -2   5       97.34      114.37      4.87 o 
  -5  -2   5      563.71      560.26      6.57 o 
  -4  -2   5       98.10      107.18      4.32 o 
  -3  -2   5      628.60      584.80      8.80 o 
  -2  -2   5     1460.95     1455.99     15.96 o 
  -1  -2   5       92.68       84.43      3.60 o 
   0  -2   5     4330.99     4403.80     56.78 o 
   1  -2   5      664.58      740.71     12.46 o 
   2  -2   5     1915.98     1969.11     17.48 o 
   3  -2   5       27.05       40.41      2.53 o 
   4  -2   5     3847.67     3726.33     30.71 o 
   5  -2   5     2002.36     2127.02     17.67 o 
   6  -2   5       26.01       23.40      2.32 o 
   7  -2   5      260.40      278.45      5.48 o 
   8  -2   5      339.26      332.55      9.96 o 
   9  -2   5        0.13        0.34      3.42 o 
  10  -2   5      218.95      220.80      7.93 o 
  11  -2   5       71.72       74.27      5.74 o 
  12  -2   5       30.26       34.74      6.01 o 
  13  -2   5       11.82       15.01      5.66 o 
 -11  -1   5      199.58      203.51     11.10 o 
 -10  -1   5       27.78       34.85     14.49 o 
  -9  -1   5      195.40      184.96      9.65 o 
  -8  -1   5       34.01       30.09      3.72 o 
  -7  -1   5      500.12      504.03      7.44 o 
  -6  -1   5     2117.02     2117.36     21.18 o 
  -5  -1   5     1240.10     1237.29     11.92 o 
  -4  -1   5     2837.18     2928.96     25.59 o 
  -3  -1   5      206.43      170.14      4.74 o 
  -2  -1   5     5324.20     5345.46     48.34 o 
  -1  -1   5     5038.90     5129.29     49.02 o 
   0  -1   5     2042.22     2044.82     20.27 o 
   1  -1   5     2656.38     2758.16     21.20 o 
   2  -1   5      221.94      229.29      4.27 o 
   3  -1   5      222.69      231.21      4.36 o 
   4  -1   5     2050.73     1797.53     16.35 o 
   5  -1   5     3203.52     3373.21     28.26 o 
   6  -1   5      230.24      266.01      4.77 o 
   7  -1   5     1532.05     1445.17     13.61 o 
   8  -1   5      867.88      862.25      9.24 o 
   9  -1   5       17.28       23.36      3.43 o 
  10  -1   5        0.76       -2.49      4.73 o 
  11  -1   5       31.00       31.83      4.92 o 
  12  -1   5       10.73        1.63      4.08 o 
  13  -1   5       66.81       67.76      6.21 o 
  14  -1   5       40.40       44.29      6.09 o 
 -11   0   5        2.06        6.52      5.88 o 
 -10   0   5      112.20      135.60      8.97 o 
  -9   0   5     1287.57     1294.90     22.68 o 
  -8   0   5        3.42        3.29      4.56 o 
  -7   0   5       43.78       41.86      5.12 o 
  -6   0   5     2303.45     2261.25     21.06 o 
  -5   0   5      390.11      357.25      7.69 o 
  -4   0   5      181.84      188.58      4.40 o 
  -3   0   5     3496.57     3521.89     29.68 o 
  -2   0   5      257.38      300.64      5.70 o 
  -1   0   5     1342.70     1180.21     18.87 o 
   0   0   5     2499.81     2512.70     24.69 o 
   1   0   5      132.15      106.98      3.88 o 
   2   0   5     1865.16     2020.98     16.07 o 
   3   0   5      510.86      488.17      6.14 o 
   4   0   5      193.43      169.87      4.02 o 
   6   0   5        6.40        0.97      1.95 o 
   7   0   5        0.09        1.54      1.98 o 
   8   0   5       87.99       76.53      3.22 o 
   9   0   5     3734.24     3642.39     27.31 o 
  10   0   5       37.60       57.88      4.83 o 
  11   0   5       16.32       10.26      4.03 o 
  12   0   5      113.49      130.75      7.69 o 
  13   0   5      956.30     1041.37     17.64 o 
  14   0   5       33.27       43.84      6.13 o 
 -11   1   5      515.91      537.39     15.47 o 
 -10   1   5        3.02        3.58      5.45 o 
  -9   1   5      579.43      593.34     14.68 o 
  -8   1   5       10.47        3.72      4.69 o 
  -7   1   5       53.82       60.58      4.18 o 
  -6   1   5       27.03       27.97      2.95 o 
  -5   1   5      140.38      121.95      4.40 o 
  -4   1   5      252.43      255.92      5.03 o 
  -3   1   5       13.17       15.80      1.92 o 
  -2   1   5      746.01      778.31      9.74 o 
  -1   1   5       54.53       82.32      3.07 o 
   0   1   5      604.29      685.35      7.37 o 
   1   1   5     1515.83     1486.56     12.18 o 
   2   1   5     4207.71     4310.44     31.42 o 
   3   1   5    12674.02    12807.54     96.76 o 
   4   1   5     2898.74     2839.32     23.80 o 
   5   1   5     1077.49     1198.03     12.71 o 
   6   1   5     1534.53     1471.09     19.82 o 
   7   1   5       37.24       14.91      2.41 o 
   8   1   5     1913.62     1854.26     15.37 o 
   9   1   5     3083.21     2895.96     29.70 o 
  10   1   5      201.08      229.97      5.91 o 
  11   1   5       68.40       70.63      5.32 o 
  12   1   5      887.83      880.26     19.51 o 
  13   1   5       11.96        5.02      4.54 o 
  14   1   5      195.31      212.28      9.50 o 
  15   1   5        1.27       -1.83      5.21 o 
 -10   2   5       13.81       21.37      5.98 o 
  -9   2   5      871.42      822.83     21.55 o 
  -8   2   5      582.55      530.73     13.26 o 
  -7   2   5      276.34      244.49      7.77 o 
  -6   2   5      173.73      170.47      7.95 o 
  -5   2   5      707.33      698.08     11.61 o 
  -4   2   5     1812.78     1753.34     18.08 o 
  -3   2   5      258.67      253.36      4.89 o 
  -2   2   5     1221.42     1332.92     12.19 o 
  -1   2   5      523.64      586.57      7.16 o 
   0   2   5     2376.64     2550.41     19.68 o 
   1   2   5     1841.68     1983.58     15.34 o 
   2   2   5      521.12      495.12      5.56 o 
   3   2   5     2751.86     2956.09     24.29 o 
   4   2   5     7206.86     7145.52     55.46 o 
   5   2   5       63.30       55.62      2.79 o 
   6   2   5        6.16        9.35      2.13 o 
   7   2   5      623.61      716.10      8.25 o 
   8   2   5     1814.96     1785.58     14.95 o 
   9   2   5        2.77       -1.99      2.19 o 
  10   2   5      552.05      530.02      9.69 o 
  11   2   5        0.31        2.04      2.80 o 
  12   2   5       27.95       24.60      4.44 o 
  13   2   5       80.85       90.14      6.47 o 
  14   2   5       34.67       30.47      5.50 o 
  15   2   5      121.69      134.92     10.35 o 
 -10   3   5      369.39      366.96     13.05 o 
  -9   3   5      363.74      362.48     11.98 o 
  -8   3   5       81.74       90.31      5.98 o 
  -7   3   5      161.35      142.04      6.46 o 
  -6   3   5       24.94       15.44      5.10 o 
  -5   3   5      826.16      824.40     12.70 o 
  -4   3   5       67.23       65.58      3.97 o 
  -3   3   5      137.65      123.09      4.19 o 
  -2   3   5     9480.83     9468.62     69.15 o 
  -1   3   5      428.81      410.03      6.52 o 
   0   3   5      378.06      467.75      5.41 o 
   1   3   5     3032.98     3114.28     21.52 o 
   2   3   5       49.22       27.37      1.56 o 
   3   3   5     3480.34     3456.03     27.92 o 
   4   3   5     3065.73     3080.86     25.50 o 
   5   3   5       19.96       17.35      2.19 o 
   6   3   5     1281.41     1386.89     14.52 o 
   7   3   5     2253.65     2202.28     18.48 o 
   8   3   5      186.16      181.40      4.63 o 
   9   3   5      549.21      569.82      9.05 o 
  10   3   5      113.48      124.12      4.79 o 
  11   3   5      156.42      142.66      5.18 o 
  12   3   5      196.10      223.12      8.60 o 
  13   3   5      750.94      731.66     14.04 o 
  14   3   5      314.54      301.43     12.99 o 
  15   3   5       11.75       -3.11      5.01 o 
  -9   4   5      254.89      253.76     17.67 o 
  -8   4   5        0.21        0.36      3.72 o 
  -7   4   5      686.75      630.48     18.39 o 
  -6   4   5       29.93       29.98      4.55 o 
  -5   4   5       52.89       52.69      4.13 o 
  -4   4   5        8.16        9.31      3.13 o 
  -3   4   5      793.15      774.34     10.27 o 
  -2   4   5        0.90       -0.39      1.46 o 
  -1   4   5     5384.72     5593.10     37.02 o 
   0   4   5       24.08       21.70      1.63 o 
   1   4   5     1027.16     1022.41      8.96 o 
   2   4   5     1693.10     1797.18     13.23 o 
   3   4   5       61.01       83.53      2.84 o 
   4   4   5      757.52      726.05      8.09 o 
   5   4   5     3293.45     3577.81     27.07 o 
   6   4   5        0.31       -1.16      1.73 o 
   7   4   5     4596.31     4687.28     35.44 o 
   8   4   5     1029.11      972.34     11.55 o 
   9   4   5     1074.85     1100.16     13.24 o 
  10   4   5        4.27        8.89      2.91 o 
  11   4   5        0.92       -1.17      2.78 o 
  12   4   5        2.37        6.17      3.10 o 
  13   4   5     1399.94     1373.52     19.74 o 
  14   4   5      495.77      534.77     15.07 o 
  15   4   5      244.86      273.99     12.59 o 
  -9   5   5        0.16       -3.00      8.36 o 
  -8   5   5       41.84       43.49      4.92 o 
  -7   5   5      823.67      827.13     13.95 o 
  -6   5   5        5.69        7.73      3.37 o 
  -5   5   5      352.48      316.52      7.41 o 
  -4   5   5      720.20      641.56      9.88 o 
  -3   5   5      371.28      318.16      9.43 o 
  -2   5   5      253.81      240.63      4.60 o 
  -1   5   5     2013.47     2108.43     13.74 o 
   0   5   5     3196.97     3185.22     23.80 o 
   1   5   5        9.08       12.61      1.66 o 
   2   5   5     1890.14     2080.25     16.15 o 
   3   5   5     5793.83     5903.70     50.96 o 
   4   5   5      382.84      357.27      5.99 o 
   5   5   5     2735.15     2971.47     24.94 o 
   6   5   5     1242.25     1114.10     11.58 o 
   7   5   5     2300.30     2253.23     20.60 o 
   8   5   5     4013.06     3979.50     34.20 o 
   9   5   5     2173.81     2093.22     20.73 o 
  10   5   5       44.53       57.54      5.80 o 
  11   5   5       50.99       40.71      3.56 o 
  12   5   5       20.04        8.46      4.68 o 
  13   5   5       39.53       31.67      4.27 o 
  14   5   5      139.56      137.64      9.04 o 
  15   5   5       21.12       23.41      8.37 o 
  16   5   5        0.97       -1.96      6.04 o 
  -8   6   5       25.71       34.79      6.98 o 
  -7   6   5      247.80      256.44     10.25 o 
  -6   6   5       11.22       14.52      3.30 o 
  -5   6   5       47.77       58.52      4.30 o 
  -4   6   5      719.56      717.95     10.44 o 
  -3   6   5      247.91      275.84      5.09 o 
  -2   6   5      546.52      560.96      6.99 o 
  -1   6   5      500.41      501.04      4.97 o 
   0   6   5       12.50        8.79      1.35 o 
   1   6   5       34.04       34.54      1.72 o 
   2   6   5     1054.45      942.41      9.28 o 
   3   6   5      403.65      411.49      6.06 o 
   4   6   5     3392.80     3694.70     33.46 o 
   5   6   5        0.35       -1.41      1.54 o 
   6   6   5      108.48      118.75      4.50 o 
   7   6   5      191.26      195.62      6.53 o 
   8   6   5     1527.41     1535.47     15.35 o 
   9   6   5       56.17       50.98      3.83 o 
  10   6   5      136.37      140.10      4.96 o 
  11   6   5      305.80      275.17      6.50 o 
  12   6   5     1649.66     1633.92     17.07 o 
  13   6   5        0.28        1.59      4.25 o 
  14   6   5       25.97       24.04      4.41 o 
  15   6   5      133.50      155.31     10.13 o 
  16   6   5       18.77       -3.51      6.04 o 
  -8   7   5       76.28       78.96      8.75 o 
  -7   7   5      178.21      167.87      9.26 o 
  -6   7   5      163.59      171.51      8.63 o 
  -5   7   5      373.36      368.86     10.77 o 
  -4   7   5       75.06       76.50      5.87 o 
  -3   7   5      185.49      181.02      7.37 o 
  -2   7   5     1505.85     1403.03     18.67 o 
  -1   7   5       94.96       97.62      5.15 o 
   0   7   5     1529.94     1528.86     11.44 o 
   1   7   5     3079.67     3131.40     25.60 o 
   2   7   5      327.42      309.91      4.50 o 
   3   7   5     1168.78     1179.69     12.29 o 
   4   7   5      770.30      813.76     13.85 o 
   5   7   5      310.18      273.04      5.50 o 
   6   7   5       57.69       67.18      2.89 o 
   7   7   5        7.44        7.74      2.57 o 
   8   7   5      230.26      246.81      5.38 o 
   9   7   5       13.86        7.39      3.11 o 
  10   7   5      137.26      117.30      4.72 o 
  11   7   5       33.20       27.08      3.30 o 
  12   7   5       17.42       26.99      3.52 o 
  13   7   5     1751.19     1773.11     18.81 o 
  14   7   5      336.31      311.33      9.86 o 
  15   7   5       23.25       16.47      5.31 o 
  16   7   5        0.01       -5.98      5.98 o 
  -7   8   5      318.94      317.67     18.20 o 
  -6   8   5      198.95      205.75     19.49 o 
  -5   8   5      594.53      583.31     15.70 o 
  -4   8   5       52.58       57.46      5.69 o 
  -3   8   5       59.15       49.14      5.25 o 
  -2   8   5      176.42      180.01      7.56 o 
  -1   8   5       20.91       17.75      5.80 o 
   0   8   5      287.66      281.26      8.09 o 
   1   8   5        8.18        5.12      1.57 o 
   2   8   5      965.04      996.45     13.01 o 
   3   8   5       78.25       85.96      3.42 o 
   4   8   5     1171.85     1160.79     12.82 o 
   5   8   5     1504.77     1552.20     16.57 o 
   6   8   5        0.36        1.26      2.46 o 
   7   8   5     6291.89     6059.85     49.10 o 
   8   8   5      309.93      306.92      6.03 o 
   9   8   5       99.95       81.12      5.13 o 
  10   8   5       49.46       46.47      3.57 o 
  11   8   5      807.90      761.23     11.01 o 
  12   8   5       80.96       95.22      4.88 o 
  13   8   5      464.55      533.12      9.72 o 
  14   8   5       54.45       58.87      4.57 o 
  15   8   5       17.11       17.66      4.57 o 
  16   8   5      125.62      124.41      9.93 o 
  -6   9   5       49.96       47.46     15.07 o 
  -5   9   5        1.92        5.32      6.06 o 
  -4   9   5       11.85       10.53      5.73 o 
  -3   9   5        3.71        8.16      5.04 o 
  -2   9   5      141.78      143.35      8.66 o 
  -1   9   5     2154.75     2157.90     30.62 o 
   0   9   5     2584.55     2504.91     33.79 o 
   1   9   5     1213.28     1136.77     18.59 o 
   2   9   5      805.23      805.26     13.99 o 
   3   9   5     1808.82     1804.61     21.66 o 
   4   9   5        4.25       -1.70      2.74 o 
   5   9   5      267.95      273.75      6.98 o 
   6   9   5      213.12      222.17      5.97 o 
   7   9   5     1001.74      983.18     13.17 o 
   8   9   5     1361.65     1309.73     14.75 o 
   9   9   5      201.08      201.82      5.73 o 
  10   9   5      474.01      490.34      8.02 o 
  11   9   5       34.63       35.35      4.73 o 
  12   9   5        9.72       12.63      3.36 o 
  13   9   5       24.23       33.01      4.00 o 
  14   9   5       79.20       66.14      4.87 o 
  15   9   5        0.63       -3.44      3.79 o 
  16   9   5        6.11        4.86      5.02 o 
  -5  10   5       72.56       80.45      8.82 o 
  -4  10   5        9.40       15.00      6.22 o 
  -3  10   5      294.05      320.59     16.82 o 
  -2  10   5      429.75      418.90     13.09 o 
  -1  10   5        1.44        3.06      4.70 o 
   0  10   5        4.73       -0.02      4.31 o 
   1  10   5     1040.19     1076.29     18.59 o 
   2  10   5     2364.21     2352.90     40.70 o 
   3  10   5        1.31        0.75      2.65 o 
   4  10   5        0.12       -2.74      2.74 o 
   5  10   5      122.40      117.03      6.51 o 
   6  10   5      935.37      959.05     14.59 o 
   7  10   5      258.22      266.74      7.09 o 
   8  10   5      287.70      299.35      7.65 o 
   9  10   5       84.21       92.28      4.68 o 
  10  10   5       70.56       61.01      4.36 o 
  11  10   5       41.65       46.77      4.28 o 
  12  10   5      332.81      339.04     10.84 o 
  13  10   5       10.96        4.54      3.65 o 
  14  10   5        9.80       12.90      4.91 o 
  15  10   5       55.68       70.76      5.97 o 
  -4  11   5      270.08      283.63     18.77 o 
  -3  11   5       89.21       92.45     11.21 o 
  -2  11   5      127.17      144.21      9.29 o 
  -1  11   5       53.40       55.60      5.37 o 
   0  11   5      126.01      150.00      8.53 o 
   1  11   5      137.34      143.62     16.23 o 
   2  11   5       81.00       78.87      8.39 o 
   3  11   5        6.08        8.05      2.50 o 
   4  11   5      562.80      559.59      9.09 o 
   5  11   5      817.85      853.14     30.28 o 
   6  11   5        8.74        9.53      3.59 o 
   7  11   5      733.92      691.56     12.39 o 
   8  11   5      733.15      714.06     10.49 o 
   9  11   5       39.18       36.16      4.10 o 
  10  11   5        4.87        3.96      3.48 o 
  11  11   5       79.31       81.24      5.72 o 
  12  11   5      116.31       99.83      5.65 o 
  13  11   5      509.19      472.95     10.70 o 
  14  11   5        0.91       -3.74      3.74 o 
  15  11   5        2.62        4.47      4.35 o 
  -3  12   5       21.94       30.52      7.20 o 
  -2  12   5        2.40        3.50      5.43 o 
  -1  12   5      189.53      207.98      9.11 o 
   0  12   5      146.62      162.82      9.36 o 
   1  12   5        2.69        3.73      6.67 o 
   2  12   5        1.83       -4.69      5.93 o 
   3  12   5      104.65      105.85     11.63 o 
   4  12   5      115.10      119.70      4.68 o 
   5  12   5        0.07        0.76      2.81 o 
   6  12   5       57.46       46.48      4.62 o 
   7  12   5       81.87       98.84      8.48 o 
   8  12   5       16.02       23.29      4.14 o 
   9  12   5       73.50       89.82      5.41 o 
  10  12   5      113.78      105.42      9.23 o 
  11  12   5     1138.54     1146.39     17.45 o 
  12  12   5      126.27      129.17      7.11 o 
  13  12   5      136.52      139.92      8.28 o 
  14  12   5       28.46       32.81      6.15 o 
  15  12   5       86.35       74.85      6.89 o 
  -2  13   5       57.06       62.73      8.23 o 
  -1  13   5      535.28      552.91     20.67 o 
   0  13   5       66.85       73.54      7.55 o 
   1  13   5      146.90      153.36      9.42 o 
   2  13   5      171.06      188.72     12.76 o 
   3  13   5      340.86      325.48     15.37 o 
   4  13   5      116.86      116.76      4.59 o 
   5  13   5      165.31      153.92      6.07 o 
   6  13   5      144.17      135.38      6.12 o 
   7  13   5        0.15       -0.03      3.10 o 
   8  13   5     1073.24      989.49     24.82 o 
   9  13   5       43.46       34.52      5.05 o 
  10  13   5      152.54      123.31      7.48 o 
  11  13   5      838.63      805.00     14.56 o 
  12  13   5      216.86      222.08      8.94 o 
  13  13   5      127.87      145.96     11.33 o 
  14  13   5        2.11        2.67      4.62 o 
  -1  14   5       10.26       32.09      9.69 o 
   0  14   5       23.66       26.30      6.52 o 
   1  14   5      106.21      111.51      8.66 o 
   2  14   5      317.74      355.64     14.73 o 
   3  14   5      216.65      221.35     10.81 o 
   4  14   5       27.97       13.31      5.56 o 
   5  14   5       22.54       24.21      3.00 o 
   6  14   5       38.16       37.11      3.79 o 
   7  14   5      172.90      183.26      6.70 o 
   8  14   5      427.73      413.11      9.58 o 
   9  14   5      366.08      347.79     10.44 o 
  10  14   5     1415.70     1398.68     25.37 o 
  11  14   5      127.20      124.04     10.39 o 
  12  14   5        3.87        1.10      4.75 o 
  13  14   5        1.53        3.68      5.65 o 
   1  15   5       37.68       59.87      9.66 o 
   2  15   5      137.75      130.51      9.70 o 
   3  15   5       32.58       30.98      7.84 o 
   4  15   5        3.47        0.99      4.90 o 
   5  15   5      131.34      144.76      7.96 o 
   6  15   5       39.22       34.47      3.69 o 
   7  15   5       61.78       76.98      4.97 o 
   8  15   5      176.04      189.78      8.16 o 
   9  15   5       35.37       43.73      6.94 o 
  10  15   5       87.07       79.25      6.64 o 
  11  15   5      318.53      319.94     11.55 o 
  12  15   5      183.45      177.15      9.59 o 
   3  16   5        0.33        1.85      5.81 o 
   4  16   5       18.43       33.42      5.84 o 
   5  16   5      820.01      830.33     16.92 o 
   6  16   5       15.80        4.40      4.92 o 
   7  16   5       14.94       14.80      3.65 o 
   8  16   5      114.36      108.33      6.11 o 
   9  16   5        9.27       16.62      4.30 o 
  10  16   5      214.94      210.92      8.76 o 
  11  16   5       42.06       51.22      5.71 o 
  -6 -14   6        6.16       -4.59      5.12 o 
  -5 -14   6       48.24       47.92      6.98 o 
  -4 -14   6       36.34       52.78      6.85 o 
  -3 -14   6       37.67       31.76      5.87 o 
  -2 -14   6      135.27      148.78      8.93 o 
  -1 -14   6       14.40       15.66      4.72 o 
   0 -14   6       63.55       74.99      9.86 o 
  -8 -13   6       90.46       98.98      7.32 o 
  -7 -13   6      498.42      530.15     13.20 o 
  -6 -13   6        9.41       -0.36      4.97 o 
  -5 -13   6        0.36       -3.75      4.12 o 
  -4 -13   6      143.62      172.86      9.57 o 
  -3 -13   6        0.87        1.52      4.47 o 
  -2 -13   6      275.78      265.80     20.60 o 
  -1 -13   6      103.87      105.37      7.69 o 
   0 -13   6        9.07        9.32      4.22 o 
   1 -13   6      170.93      199.34     13.35 o 
   2 -13   6      146.80      161.29     14.78 o 
   3 -13   6        5.24        0.21      7.36 o 
  -9 -12   6      109.33      106.37      8.80 o 
  -8 -12   6      249.27      263.14     10.28 o 
  -7 -12   6        2.11        0.42      4.28 o 
  -6 -12   6       43.44       38.20      5.27 o 
  -5 -12   6       37.42       39.98      5.17 o 
  -4 -12   6      135.98      132.54      7.11 o 
  -3 -12   6       53.10       46.43      8.01 o 
  -2 -12   6      127.27      117.42      7.33 o 
  -1 -12   6        0.07       -0.05      3.52 o 
   0 -12   6      153.20      159.48      7.31 o 
   1 -12   6       10.47        7.74      4.13 o 
   2 -12   6      571.97      552.05     18.67 o 
   3 -12   6        8.52        8.96      7.19 o 
   4 -12   6       46.18       35.41      8.35 o 
 -10 -11   6        5.33       10.91      5.84 o 
  -9 -11   6      493.11      520.82     15.45 o 
  -8 -11   6      244.35      242.35      9.56 o 
  -7 -11   6        1.02       -0.83      4.33 o 
  -6 -11   6      104.47      111.11      6.78 o 
  -5 -11   6      192.14      182.33      7.92 o 
  -4 -11   6     1086.37     1053.67     16.60 o 
  -3 -11   6     1681.17     1554.26     20.91 o 
  -2 -11   6       80.77       72.36      6.23 o 
  -1 -11   6        2.10       -0.12      5.91 o 
   0 -11   6       34.13       49.82      5.45 o 
   1 -11   6      256.63      244.27      8.12 o 
   2 -11   6       88.75       85.37      5.49 o 
   3 -11   6        8.24        4.92      4.70 o 
   4 -11   6      337.07      307.84     17.44 o 
   5 -11   6      427.25      425.51     14.69 o 
   6 -11   6        0.02        1.89      7.43 o 
 -10 -10   6       88.23       84.80      7.23 o 
  -9 -10   6       22.97       25.92      5.05 o 
  -8 -10   6      113.73      113.98      7.97 o 
  -7 -10   6       27.33       28.97      4.92 o 
  -6 -10   6       16.17       17.28      4.33 o 
  -5 -10   6       54.57       52.69      5.08 o 
  -4 -10   6       82.84       72.87      7.13 o 
  -3 -10   6     2112.40     2110.58     25.36 o 
  -2 -10   6       75.02       77.47      7.27 o 
  -1 -10   6       68.69       61.15      5.52 o 
   0 -10   6       96.97      109.56      5.67 o 
   1 -10   6       96.98       99.25      5.63 o 
   2 -10   6      359.91      365.08      9.16 o 
   3 -10   6      421.92      404.98      9.46 o 
   4 -10   6      177.11      170.84      7.34 o 
   5 -10   6        0.70       -2.45      5.26 o 
   6 -10   6       38.66       50.51      8.19 o 
   7 -10   6       48.48       56.07     20.35 o 
 -11  -9   6       79.83       89.53      6.74 o 
 -10  -9   6      270.34      299.59     10.78 o 
  -9  -9   6      580.77      615.68     13.68 o 
  -8  -9   6       69.89       75.83      6.07 o 
  -7  -9   6      149.32      177.11      6.89 o 
  -6  -9   6        3.58        2.39      3.43 o 
  -5  -9   6        9.00       13.00      4.27 o 
  -4  -9   6     1164.47     1136.86     16.74 o 
  -3  -9   6        3.11        2.22      3.50 o 
  -2  -9   6       88.81       78.60      5.09 o 
  -1  -9   6       44.92       43.74      4.80 o 
   0  -9   6      164.01      154.95      9.46 o 
   1  -9   6      255.44      232.21      6.47 o 
   2  -9   6        0.32       -2.93      2.93 o 
   3  -9   6        0.04        0.16      3.29 o 
   4  -9   6        9.70       17.04      4.00 o 
   5  -9   6      249.04      271.37      8.67 o 
   6  -9   6       17.13       11.25      5.62 o 
   7  -9   6       70.84       58.63      9.23 o 
   8  -9   6        2.68        5.31      6.00 o 
 -11  -8   6        4.06        3.87      4.65 o 
 -10  -8   6        1.62        2.40      4.48 o 
  -9  -8   6       14.42       12.34      4.69 o 
  -8  -8   6        3.69       14.10      4.50 o 
  -7  -8   6        7.36        0.37      4.28 o 
  -6  -8   6      122.20      107.23      5.44 o 
  -5  -8   6       72.52       66.85      4.55 o 
  -4  -8   6      279.31      291.99      7.47 o 
  -3  -8   6      159.41      177.92      6.27 o 
  -2  -8   6       91.08       77.18      4.37 o 
  -1  -8   6      100.09      116.03      5.53 o 
   0  -8   6       58.59       47.79      6.58 o 
   1  -8   6      547.08      563.89     10.24 o 
   2  -8   6     3103.74     2974.11     31.78 o 
   3  -8   6        3.43        5.12      3.78 o 
   4  -8   6       91.78       83.96      4.63 o 
   5  -8   6     1017.34      936.72     14.45 o 
   6  -8   6       58.48       55.49      4.75 o 
   7  -8   6      403.16      415.78     10.77 o 
   8  -8   6      341.64      317.95     15.80 o 
   9  -8   6        1.15        6.39      7.10 o 
 -11  -7   6       97.27       99.84      8.18 o 
 -10  -7   6       54.71       61.24      5.61 o 
  -9  -7   6      111.82      116.61      7.14 o 
  -8  -7   6        6.03        5.84      4.27 o 
  -7  -7   6      158.13      139.75      6.06 o 
  -6  -7   6      566.08      561.85     10.01 o 
  -5  -7   6        0.57        5.79      3.15 o 
  -4  -7   6     2554.33     2511.88     31.03 o 
  -3  -7   6       24.90       36.91      4.66 o 
  -2  -7   6      705.23      662.65      9.96 o 
  -1  -7   6     1361.58     1327.86     14.96 o 
   0  -7   6      280.96      273.54      6.96 o 
   1  -7   6      332.98      273.16     11.21 o 
   2  -7   6      137.00      130.81      5.61 o 
   3  -7   6      503.30      460.46      9.20 o 
   4  -7   6      254.66      253.48      7.05 o 
   5  -7   6     1789.80     1784.68     19.53 o 
   6  -7   6      606.61      590.33     11.06 o 
   7  -7   6        6.16        5.15      3.55 o 
   8  -7   6      352.68      353.97     10.80 o 
   9  -7   6       84.17       87.50     11.15 o 
  10  -7   6      103.19      116.92      9.74 o 
 -11  -6   6        4.46        5.06      5.14 o 
 -10  -6   6      228.46      251.61      7.97 o 
  -9  -6   6      818.50      847.69     23.58 o 
  -8  -6   6       19.19       14.95      4.25 o 
  -7  -6   6      565.52      578.75     11.70 o 
  -6  -6   6       83.32       80.82      4.68 o 
  -5  -6   6        0.09       -2.81      3.14 o 
  -4  -6   6      348.01      364.47      7.80 o 
  -3  -6   6     1637.02     1609.99     17.31 o 
  -2  -6   6      517.35      532.48     12.11 o 
  -1  -6   6      646.20      633.08      9.24 o 
   0  -6   6      697.71      668.88     10.49 o 
   1  -6   6     1274.78     1234.67     13.51 o 
   2  -6   6      136.88      141.88      5.08 o 
   3  -6   6       51.87       48.09      3.90 o 
   4  -6   6       20.43       27.07      3.68 o 
   5  -6   6      172.17      179.75      5.85 o 
   6  -6   6     1254.79     1236.89     15.01 o 
   7  -6   6      229.62      236.27      7.73 o 
   8  -6   6      709.69      684.52     14.15 o 
   9  -6   6       13.84       12.20      3.87 o 
  10  -6   6      123.56      123.02      7.61 o 
  11  -6   6       88.06       95.02      9.10 o 
 -11  -5   6      100.19      112.65      7.96 o 
 -10  -5   6        6.20        3.71      5.94 o 
  -9  -5   6      531.95      570.77     10.12 o 
  -8  -5   6        8.48        8.34      3.62 o 
  -7  -5   6       48.72       56.12      5.04 o 
  -6  -5   6      156.33      145.61      5.57 o 
  -5  -5   6       28.74       26.46      3.59 o 
  -4  -5   6      873.41      860.17     13.49 o 
  -3  -5   6      680.99      657.95      9.66 o 
  -2  -5   6        1.47       -0.23      2.64 o 
  -1  -5   6     3001.46     3005.97     30.41 o 
   0  -5   6      801.84      782.82     11.19 o 
   1  -5   6      296.84      291.46      6.58 o 
   2  -5   6       64.40       91.68      3.80 o 
   3  -5   6       15.35       19.11      3.17 o 
   4  -5   6      219.26      217.13      6.33 o 
   5  -5   6     1062.16     1060.48     14.35 o 
   6  -5   6      175.78      189.81      5.99 o 
   7  -5   6      102.80       87.46      4.66 o 
   8  -5   6      177.99      180.99      9.45 o 
   9  -5   6       16.30        8.57      3.90 o 
  10  -5   6      337.15      344.34      9.96 o 
  11  -5   6        6.01        7.77      4.35 o 
  12  -5   6        3.14        2.49      4.83 o 
 -11  -4   6      117.47      119.94      7.93 o 
 -10  -4   6       69.83       70.19      6.33 o 
  -9  -4   6        3.27        4.60      4.54 o 
  -8  -4   6      756.22      712.16     10.90 o 
  -7  -4   6      165.92      166.10     10.51 o 
  -6  -4   6        1.33        8.53      3.05 o 
  -5  -4   6     1345.13     1413.47     16.93 o 
  -4  -4   6     2263.46     2291.71     29.70 o 
  -3  -4   6        3.27        0.24      2.59 o 
  -2  -4   6     1956.42     2065.95     19.90 o 
  -1  -4   6      401.56      439.52      8.04 o 
   0  -4   6     3842.70     3787.42     36.46 o 
   1  -4   6     1667.94     1699.56     16.85 o 
   2  -4   6     2033.06     2054.71     19.01 o 
   3  -4   6        0.00        0.89      1.97 o 
   4  -4   6      584.12      536.77      7.25 o 
   5  -4   6     2807.13     2761.28     23.44 o 
   6  -4   6      196.73      186.54      5.90 o 
   7  -4   6        4.62        5.28      3.02 o 
   8  -4   6       16.70       22.62      6.29 o 
   9  -4   6      222.17      210.74     11.32 o 
  10  -4   6      176.69      157.66      7.37 o 
  11  -4   6      429.45      430.90     13.38 o 
  12  -4   6       23.36       23.84      5.55 o 
 -11  -3   6       11.41       13.17      6.34 o 
 -10  -3   6      198.29      212.11     10.39 o 
  -9  -3   6       27.20       34.88      5.31 o 
  -8  -3   6      139.18      132.95      6.12 o 
  -7  -3   6       30.47       38.68      4.30 o 
  -6  -3   6     1354.34     1349.79     17.80 o 
  -5  -3   6       10.53       12.61      3.09 o 
  -4  -3   6     2669.07     2707.86     25.12 o 
  -3  -3   6      869.02      814.29     10.31 o 
  -2  -3   6      520.53      541.62     11.46 o 
  -1  -3   6      126.21      109.31      5.20 o 
   0  -3   6      591.67      634.76      9.42 o 
   1  -3   6      170.21      164.51      6.03 o 
   2  -3   6       43.11       40.94      2.71 o 
   3  -3   6      455.62      492.82      7.02 o 
   4  -3   6        0.60       -1.86      1.86 o 
   5  -3   6      126.96      153.04      3.84 o 
   6  -3   6       18.80       22.82      2.60 o 
   7  -3   6      110.09      116.77      5.42 o 
   8  -3   6      303.51      269.66      7.72 o 
   9  -3   6      181.41      167.20      7.10 o 
  10  -3   6      145.83      152.82      7.15 o 
  11  -3   6      275.90      271.17     15.38 o 
  12  -3   6       14.14       11.98      4.57 o 
  13  -3   6      152.29      156.91      8.41 o 
 -11  -2   6       16.23       13.84      6.24 o 
 -10  -2   6      326.21      327.65     13.96 o 
  -9  -2   6      492.20      530.10     12.18 o 
  -8  -2   6      890.40      842.77     14.53 o 
  -7  -2   6      134.63      140.98      5.86 o 
  -6  -2   6       85.23       74.91      5.12 o 
  -5  -2   6     1355.82     1286.20     14.39 o 
  -4  -2   6       11.80       10.71      2.36 o 
  -3  -2   6       47.67       37.98      3.39 o 
  -2  -2   6       30.57       26.94      3.05 o 
  -1  -2   6      281.80      301.99      6.43 o 
   0  -2   6     1565.08     1595.26     20.84 o 
   1  -2   6     5703.30     5797.49     47.07 o 
   2  -2   6      368.05      389.71      6.13 o 
   3  -2   6        0.03       -1.90      1.90 o 
   4  -2   6      435.69      507.26      6.65 o 
   5  -2   6     1269.73     1174.57     11.42 o 
   6  -2   6      225.79      242.74      5.14 o 
   7  -2   6      287.73      285.87      5.68 o 
   8  -2   6      144.70      129.57      5.79 o 
   9  -2   6       16.56       10.19      3.31 o 
  10  -2   6      170.86      166.79      7.24 o 
  11  -2   6       96.05       78.58      5.79 o 
  12  -2   6       56.29       85.45      6.31 o 
  13  -2   6        4.58        5.55      4.86 o 
 -11  -1   6       56.16       49.26      7.68 o 
 -10  -1   6       40.61       30.46      6.40 o 
  -9  -1   6     1147.92     1064.00     36.76 o 
  -8  -1   6        0.31        2.35      3.84 o 
  -7  -1   6        9.90        6.09      3.82 o 
  -6  -1   6     1562.67     1469.62     16.77 o 
  -5  -1   6      206.08      198.62      6.14 o 
  -4  -1   6      196.13      206.94      4.64 o 
  -3  -1   6       69.19       80.63      3.92 o 
  -2  -1   6      750.11      683.69      9.77 o 
  -1  -1   6     4391.85     4362.27     40.53 o 
   0  -1   6     3587.61     3702.06     34.85 o 
   1  -1   6     1492.60     1643.76     19.46 o 
   2  -1   6      386.26      450.29      5.83 o 
   3  -1   6       17.40       19.18      2.28 o 
   4  -1   6      727.26      775.64      9.15 o 
   5  -1   6     2768.77     2888.98     25.53 o 
   6  -1   6      487.46      448.75      6.39 o 
   7  -1   6      379.88      380.81      6.27 o 
   8  -1   6     1748.43     1683.09     15.80 o 
   9  -1   6       13.01       19.65      3.49 o 
  10  -1   6       13.45       12.77      3.79 o 
  11  -1   6      244.95      242.41      8.36 o 
  12  -1   6       14.34       14.54      4.51 o 
  13  -1   6        1.99        3.30      4.63 o 
  14  -1   6        0.07       -4.81      4.81 o 
 -11   0   6        9.80        6.57      7.47 o 
 -10   0   6      100.09      109.19      8.91 o 
  -9   0   6      512.81      523.06     18.00 o 
  -8   0   6        6.23        6.41      4.01 o 
  -7   0   6        6.56        6.70      3.92 o 
  -6   0   6     1067.71     1036.27     13.25 o 
  -5   0   6      658.08      649.64      9.48 o 
  -4   0   6     3682.35     3674.72     31.82 o 
  -3   0   6      102.20      113.79      4.48 o 
  -2   0   6     1153.72     1193.41     13.95 o 
  -1   0   6       43.12       54.89      3.28 o 
   0   0   6    13236.17    13088.30    112.92 o 
   1   0   6      305.25      269.96      4.40 o 
   2   0   6     1889.62     2037.40     16.66 o 
   3   0   6     1020.67      945.66     10.04 o 
   4   0   6      172.03      188.37      4.50 o 
   5   0   6     3498.16     3566.87     35.85 o 
   6   0   6     2463.94     2508.04     20.54 o 
   7   0   6       25.27       16.53      2.41 o 
   8   0   6      501.84      469.48      7.11 o 
   9   0   6     1721.41     1565.05     14.97 o 
  10   0   6      105.72      108.41      5.86 o 
  11   0   6        0.04       -2.49      3.54 o 
  12   0   6       59.80       41.38      5.18 o 
  13   0   6      193.29      209.87      8.90 o 
  14   0   6      489.91      491.61     13.00 o 
 -10   1   6       70.06       73.76      7.79 o 
  -9   1   6       16.12       19.32      5.81 o 
  -8   1   6       14.70       17.72      6.92 o 
  -7   1   6       65.78       69.23      6.78 o 
  -6   1   6     1655.60     1591.93     17.64 o 
  -5   1   6       27.01       30.33      3.97 o 
  -4   1   6      356.09      340.42      6.09 o 
  -3   1   6      541.87      530.11      7.38 o 
  -2   1   6        3.10        9.43      2.31 o 
  -1   1   6        0.56        2.14      2.20 o 
   0   1   6     2078.26     2346.62     18.86 o 
   1   1   6     1320.23     1560.21     13.10 o 
   2   1   6     2092.72     2256.83     20.04 o 
   3   1   6     2508.34     2846.94     24.03 o 
   4   1   6     2901.40     3020.13     25.70 o 
   5   1   6     1315.37     1293.94     13.02 o 
   6   1   6      750.88      789.13     10.79 o 
   7   1   6       68.27       67.68      3.45 o 
   8   1   6      403.59      363.61      7.33 o 
   9   1   6      239.26      268.03      5.53 o 
  10   1   6      939.76      846.19     10.69 o 
  11   1   6      459.04      492.36     10.62 o 
  12   1   6      122.07      116.50      6.78 o 
  13   1   6      146.62      140.50      8.81 o 
  14   1   6      360.15      373.42     11.42 o 
  15   1   6        8.29       13.21      5.52 o 
 -10   2   6       65.50       63.79      7.64 o 
  -9   2   6      449.60      465.46     13.90 o 
  -8   2   6       75.31       80.30      6.97 o 
  -7   2   6      692.01      627.83     12.00 o 
  -6   2   6       66.98       45.11      3.79 o 
  -5   2   6     3382.04     3312.84     40.88 o 
  -4   2   6       27.40       30.24      5.24 o 
  -3   2   6      197.98      195.45      4.52 o 
  -2   2   6      722.03      754.41     11.19 o 
  -1   2   6     7402.33     7893.47     63.22 o 
   0   2   6        9.43       15.35      1.72 o 
   1   2   6      813.19      790.76      7.74 o 
   2   2   6      754.26      896.82      8.49 o 
   3   2   6     1092.85     1104.51     11.00 o 
   4   2   6      312.63      345.71      6.51 o 
   5   2   6     7592.29     7519.10     58.88 o 
   6   2   6       90.02       97.02      3.77 o 
   7   2   6      122.64      131.61      4.86 o 
   8   2   6     1728.64     1677.60     14.36 o 
   9   2   6      184.52      157.62      4.84 o 
  10   2   6      378.53      390.48      6.67 o 
  11   2   6        5.05        8.28      2.83 o 
  12   2   6       35.52       40.17      4.99 o 
  13   2   6       10.01        6.96      4.38 o 
  14   2   6      178.99      162.78      8.29 o 
  15   2   6       24.25       33.46      6.03 o 
  -9   3   6      210.19      201.86     10.03 o 
  -8   3   6       95.65       93.38      7.05 o 
  -7   3   6      311.60      276.90     13.91 o 
  -6   3   6       44.99       54.96      6.08 o 
  -5   3   6       49.23       57.51      3.96 o 
  -4   3   6       10.91       11.61      5.23 o 
  -3   3   6      306.01      310.35      6.02 o 
  -2   3   6      199.83      202.41      5.01 o 
  -1   3   6     5423.28     5469.73     41.05 o 
   0   3   6       70.73       37.81      2.28 o 
   1   3   6     1330.85     1459.02     11.39 o 
   2   3   6       10.04        4.58      1.55 o 
   3   3   6     2133.80     2141.45     18.70 o 
   4   3   6     1592.93     1462.94     13.94 o 
   5   3   6      630.81      679.95      8.39 o 
   6   3   6      450.80      470.87      7.01 o 
   7   3   6     1083.52     1035.00     11.68 o 
   8   3   6     1077.96     1024.59     13.20 o 
   9   3   6      106.61      122.45      4.00 o 
  10   3   6     1929.97     1954.25     16.94 o 
  11   3   6        0.98        2.90      2.73 o 
  12   3   6       96.59       92.16      4.71 o 
  13   3   6       76.68       78.11      6.00 o 
  14   3   6      150.61      154.94      8.07 o 
  15   3   6        0.21       -4.41      5.70 o 
  -9   4   6        1.07       -4.25      4.91 o 
  -8   4   6      195.58      189.24      9.22 o 
  -7   4   6      101.40       98.65      5.89 o 
  -6   4   6     1044.37     1054.85     17.69 o 
  -5   4   6      252.64      233.50      6.88 o 
  -4   4   6       18.04        9.82      3.34 o 
  -3   4   6      400.28      408.00      7.85 o 
  -2   4   6        3.00        5.05      2.31 o 
  -1   4   6       13.30       15.01      1.93 o 
   0   4   6     2950.93     2915.78     24.71 o 
   1   4   6      497.10      489.55      5.83 o 
   2   4   6     3425.81     3678.27     25.51 o 
   3   4   6      561.36      476.46      5.73 o 
   4   4   6      941.52      928.66      9.94 o 
   5   4   6       94.20      114.67      3.89 o 
   6   4   6      961.76      958.33     13.18 o 
   7   4   6      612.10      558.42      7.91 o 
   8   4   6     2111.59     2087.89     17.07 o 
   9   4   6       67.01       73.82      3.68 o 
  10   4   6      368.18      372.54      7.04 o 
  11   4   6        8.56       11.74      3.29 o 
  12   4   6      181.22      153.10      7.12 o 
  13   4   6      102.10      109.91      9.69 o 
  14   4   6      499.12      494.31     14.70 o 
  15   4   6       15.75       13.11      6.27 o 
  -8   5   6       38.60       36.76      5.10 o 
  -7   5   6      247.72      265.48      8.66 o 
  -6   5   6      299.63      293.47      8.46 o 
  -5   5   6      181.58      181.63      6.33 o 
  -4   5   6      627.86      671.79     11.12 o 
  -3   5   6      122.84      102.68      5.43 o 
  -2   5   6      556.75      517.63      7.15 o 
  -1   5   6       66.80       82.87      3.18 o 
   0   5   6      155.04      163.00      3.41 o 
   1   5   6        0.75        1.88      1.83 o 
   2   5   6      776.98      837.54      7.83 o 
   3   5   6      637.12      565.92      7.41 o 
   4   5   6     2175.61     2210.18     21.43 o 
   5   5   6     5084.01     5157.11     46.05 o 
   6   5   6      423.49      436.42      7.40 o 
   7   5   6     1894.09     2030.94     19.09 o 
   8   5   6     1811.96     1793.40     16.65 o 
   9   5   6     4117.29     4183.49     41.07 o 
  10   5   6     1046.13      944.19     12.62 o 
  11   5   6        9.97       12.45      2.88 o 
  12   5   6      848.98      899.13     13.83 o 
  13   5   6      133.66      125.05      6.89 o 
  14   5   6      118.76       95.12      7.96 o 
  15   5   6        5.02       -7.19      7.19 o 
  16   5   6        1.93       -1.22      6.11 o 
  -8   6   6       82.91       89.92      9.08 o 
  -7   6   6        3.09        1.73      7.36 o 
  -6   6   6      108.20      117.44      6.61 o 
  -5   6   6      320.81      321.52      7.66 o 
  -4   6   6      748.15      754.92      9.55 o 
  -3   6   6       56.19       43.51      2.61 o 
  -2   6   6      336.13      329.75      7.84 o 
  -1   6   6     3526.46     3394.04     27.03 o 
   0   6   6      324.06      324.86      6.32 o 
   1   6   6      345.80      359.83      4.68 o 
   2   6   6      186.14      206.97      4.19 o 
   3   6   6     4943.38     5093.81     40.86 o 
   4   6   6     1506.90     1523.96     15.86 o 
   5   6   6     2585.10     2568.57     21.98 o 
   6   6   6       43.69       32.08      3.14 o 
   7   6   6      428.51      475.01      7.06 o 
   8   6   6     1361.90     1366.24     13.52 o 
   9   6   6      260.75      259.21      6.50 o 
  10   6   6      190.98      181.04      6.17 o 
  11   6   6       26.15       17.89      3.17 o 
  12   6   6       11.84       11.56      3.27 o 
  13   6   6       35.81       42.92      4.66 o 
  14   6   6       18.33       21.84      4.29 o 
  15   6   6       59.97       61.99      7.54 o 
  16   6   6       31.56       26.94      7.07 o 
  -7   7   6       38.82       47.75      8.91 o 
  -6   7   6        5.27       -4.76      4.76 o 
  -5   7   6      191.36      196.90      8.86 o 
  -4   7   6      176.56      169.46      7.84 o 
  -3   7   6      800.81      771.93      9.05 o 
  -2   7   6     1047.36     1115.83     15.50 o 
  -1   7   6        5.72        5.84      2.03 o 
   0   7   6      160.90      170.38      4.13 o 
   1   7   6     1395.32     1460.83     15.39 o 
   2   7   6      104.96       96.71      3.65 o 
   3   7   6      988.74      955.43     11.31 o 
   4   7   6     4922.09     5042.27     44.73 o 
   5   7   6        4.08        4.87      2.23 o 
   6   7   6      553.19      609.81      9.55 o 
   7   7   6       82.86       78.22      3.59 o 
   8   7   6      281.83      276.57      5.64 o 
   9   7   6        0.29        1.55      2.64 o 
  10   7   6      813.44      725.50     10.80 o 
  11   7   6       36.92       39.84      3.52 o 
  12   7   6        0.02       -2.83      2.83 o 
  13   7   6      100.05       78.02      4.73 o 
  14   7   6      713.98      731.53     21.80 o 
  15   7   6       33.79       41.25      5.06 o 
  16   7   6        2.45        3.29      7.17 o 
  -7   8   6       14.29       10.97      6.96 o 
  -6   8   6      826.83      853.98     30.31 o 
  -5   8   6       99.41       96.34      8.61 o 
  -4   8   6      221.38      209.58     17.07 o 
  -3   8   6      417.74      371.90     12.42 o 
  -2   8   6      656.66      604.40     23.01 o 
  -1   8   6      690.49      680.58     14.71 o 
   0   8   6       29.61       34.10      3.13 o 
   1   8   6      265.57      263.81      8.46 o 
   2   8   6       90.55      103.28      4.43 o 
   3   8   6     1157.63     1154.24     15.43 o 
   4   8   6      978.15      928.17     11.02 o 
   5   8   6      113.56      104.99      4.22 o 
   6   8   6      543.72      524.67      8.53 o 
   7   8   6        3.30        0.21      2.15 o 
   8   8   6     3405.45     3284.30     26.67 o 
   9   8   6      410.40      389.10      6.94 o 
  10   8   6       82.92       67.47      4.30 o 
  11   8   6       42.70       48.80      3.82 o 
  12   8   6       49.22       62.12      4.24 o 
  13   8   6       81.32      100.80      5.17 o 
  14   8   6      130.98      130.40      5.88 o 
  15   8   6       41.14       27.98      5.66 o 
  16   8   6      147.93      161.41     10.81 o 
  -6   9   6       31.49       40.15      7.77 o 
  -5   9   6        2.29       -1.96      5.62 o 
  -4   9   6        3.33       -0.06      5.73 o 
  -3   9   6      149.36      160.09      9.52 o 
  -2   9   6      155.49      152.28      8.87 o 
  -1   9   6        0.31       -4.26      4.26 o 
   0   9   6      158.73      156.22      8.06 o 
   1   9   6      194.88      202.89      5.56 o 
   2   9   6      744.08      739.04     10.83 o 
   3   9   6     2864.60     2722.52     30.83 o 
   4   9   6       73.89       53.77      3.78 o 
   5   9   6        4.66       -1.38      2.67 o 
   6   9   6      794.06      785.15     11.07 o 
   7   9   6       15.75       14.26      2.89 o 
   8   9   6      348.37      370.77      7.52 o 
   9   9   6     4992.54     4869.31     41.87 o 
  10   9   6        0.14       -1.67      2.84 o 
  11   9   6      191.85      174.24      6.31 o 
  12   9   6      308.18      309.89      8.11 o 
  13   9   6      285.21      285.97      8.26 o 
  14   9   6      326.83      316.83      9.12 o 
  15   9   6       27.73       18.42      4.44 o 
  16   9   6       80.34       84.64      7.11 o 
  -5  10   6       16.64       19.45      7.24 o 
  -4  10   6      133.29      139.32      9.88 o 
  -3  10   6      538.52      529.86     17.63 o 
  -2  10   6        7.96       10.59      5.28 o 
  -1  10   6      308.73      283.09     10.79 o 
   0  10   6      442.33      427.54     12.15 o 
   1  10   6      220.64      213.40     10.67 o 
   2  10   6       20.68       26.92      4.69 o 
   3  10   6     1391.27     1377.19     17.64 o 
   4  10   6      556.20      609.52     10.73 o 
   5  10   6       56.94       57.40      8.96 o 
   6  10   6       69.26       68.10      4.10 o 
   7  10   6      289.65      286.49      8.79 o 
   8  10   6        4.61        4.55      3.21 o 
   9  10   6      256.70      259.18      8.52 o 
  10  10   6      824.62      773.64     11.98 o 
  11  10   6       29.13       28.09      4.56 o 
  12  10   6       26.83       33.34      4.25 o 
  13  10   6      162.17      151.51      6.74 o 
  14  10   6      367.57      387.21      9.90 o 
  15  10   6        5.52       10.26      4.25 o 
  -4  11   6       91.83       94.11      9.34 o 
  -3  11   6     1419.10     1452.27     28.60 o 
  -2  11   6       25.58       29.09      7.66 o 
  -1  11   6      391.34      400.72     12.95 o 
   0  11   6       37.19       48.72      7.37 o 
   1  11   6      939.94      973.60     24.26 o 
   2  11   6       29.37       36.18      7.17 o 
   3  11   6      216.52      217.27      5.39 o 
   4  11   6      345.94      337.76      7.73 o 
   5  11   6       38.62       35.38      3.63 o 
   6  11   6      756.12      735.44     12.44 o 
   7  11   6       78.66       73.10      4.35 o 
   8  11   6     4533.04     4282.85     64.97 o 
   9  11   6      224.19      212.07      8.57 o 
  10  11   6       89.03      103.81      6.26 o 
  11  11   6        9.54        3.31      3.73 o 
  12  11   6      608.95      656.41     13.12 o 
  13  11   6       59.91       64.51      7.52 o 
  14  11   6      358.84      351.69      9.69 o 
  15  11   6       51.15       55.90      5.51 o 
  -3  12   6       22.35       30.31      7.46 o 
  -2  12   6       82.20      100.53      9.42 o 
  -1  12   6       12.63       13.99      5.81 o 
   0  12   6       12.67       10.69      7.31 o 
   1  12   6      102.40      105.55     11.87 o 
   2  12   6       99.62       88.86      9.65 o 
   3  12   6      346.06      360.04     15.37 o 
   4  12   6       31.34       35.51      3.07 o 
   5  12   6      161.89      163.64      5.80 o 
   6  12   6      257.52      262.03     13.32 o 
   7  12   6      275.66      240.50      9.07 o 
   8  12   6      968.78      971.92     19.18 o 
   9  12   6        5.84       12.17      3.30 o 
  10  12   6      179.62      182.32      7.42 o 
  11  12   6      113.08      107.86     10.26 o 
  12  12   6      179.50      220.78      9.23 o 
  13  12   6      115.75      119.80      7.12 o 
  14  12   6        0.03        4.31      4.56 o 
  15  12   6       19.39       27.23     10.46 o 
  -2  13   6      360.15      384.84     21.08 o 
  -1  13   6        2.68        4.75     13.81 o 
   0  13   6      146.15      160.11      9.97 o 
   1  13   6      320.25      325.52     16.72 o 
   2  13   6      126.02      131.10     11.44 o 
   3  13   6     2385.05     2316.19     43.44 o 
   4  13   6      141.18      141.59     11.24 o 
   5  13   6      678.89      668.83     15.18 o 
   6  13   6       13.37       15.77      3.61 o 
   7  13   6      288.19      323.51     23.01 o 
   8  13   6      156.44      146.67      8.20 o 
   9  13   6      511.21      510.02     16.71 o 
  10  13   6      270.22      264.57      8.57 o 
  11  13   6        8.01        5.79      3.96 o 
  12  13   6       41.64       23.48      4.92 o 
  13  13   6       21.47       20.89      5.09 o 
  14  13   6       36.44       34.12      5.64 o 
   0  14   6        9.35       18.54      8.73 o 
   1  14   6       46.25       60.01      7.64 o 
   2  14   6      125.83      127.99      9.22 o 
   3  14   6      233.39      256.24     15.17 o 
   4  14   6      630.94      660.39     21.45 o 
   5  14   6      191.70      175.74     16.72 o 
   6  14   6       12.24       14.43      3.49 o 
   7  14   6        9.36        5.45      3.28 o 
   8  14   6       43.35       43.33      4.38 o 
   9  14   6        0.63        2.04      3.97 o 
  10  14   6        5.00       -1.39      4.35 o 
  11  14   6        3.68        9.39      4.89 o 
  12  14   6      164.04      172.26      8.46 o 
  13  14   6        0.18        0.00      4.52 o 
  14  14   6       65.10       58.10      6.37 o 
   1  15   6       37.03       35.55      7.34 o 
   2  15   6      200.49      209.48     11.73 o 
   3  15   6        9.63        7.48      6.00 o 
   4  15   6       43.48       31.78      8.54 o 
   5  15   6       41.19       39.45      8.16 o 
   6  15   6        0.50        0.13      5.34 o 
   7  15   6       11.23       19.95      3.62 o 
   8  15   6      276.54      313.78     12.10 o 
   9  15   6      131.03      132.08      7.44 o 
  10  15   6       25.42       29.08      5.04 o 
  11  15   6       65.28       64.03      6.41 o 
  12  15   6      261.48      283.17     11.39 o 
  13  15   6        0.23        0.13      5.16 o 
   4  16   6       64.29       66.21      6.86 o 
   5  16   6       53.85       58.85      6.68 o 
   6  16   6       74.32       66.52     13.17 o 
   7  16   6       69.45       70.01      7.89 o 
   8  16   6        0.94        6.98      3.91 o 
   9  16   6       25.19       25.26     10.38 o 
  10  16   6       84.32       85.57      6.85 o 
  11  16   6        8.77        8.45      4.94 o 
  -3 -14   7      202.65      213.04     10.67 o 
  -2 -14   7       29.89       27.54      6.15 o 
  -6 -13   7        2.50        3.56      4.75 o 
  -5 -13   7      249.77      217.73      9.40 o 
  -4 -13   7        1.95        1.17      5.11 o 
  -3 -13   7      711.34      673.56     16.12 o 
  -2 -13   7       25.92       23.19      5.95 o 
  -1 -13   7      171.69      161.42     11.67 o 
   0 -13   7        6.09       12.80      4.98 o 
   1 -13   7      173.14      161.69      8.76 o 
   2 -13   7       13.01       14.84      8.00 o 
  -8 -12   7        0.50        0.90      5.16 o 
  -7 -12   7        0.69       -3.73      4.48 o 
  -6 -12   7      305.50      308.71     10.64 o 
  -5 -12   7       62.27       62.99      6.00 o 
  -4 -12   7       80.95       76.88      7.48 o 
  -3 -12   7        0.40        1.73      5.53 o 
  -2 -12   7      224.87      232.64      9.93 o 
  -1 -12   7       17.87       17.03      4.27 o 
   0 -12   7        0.03       -2.65      4.15 o 
   1 -12   7      138.78      169.13      8.64 o 
   2 -12   7       66.60       51.20      5.88 o 
   3 -12   7      261.78      272.10     15.59 o 
   4 -12   7      524.89      572.24     20.56 o 
  -9 -11   7        6.38        4.80      5.76 o 
  -8 -11   7      294.60      288.16     12.45 o 
  -7 -11   7       96.00      101.46      7.61 o 
  -6 -11   7       54.91       48.61      5.56 o 
  -5 -11   7       66.32       70.94      6.02 o 
  -4 -11   7       60.75       50.03      7.24 o 
  -3 -11   7      300.82      302.01     11.12 o 
  -2 -11   7       28.99       29.96      5.50 o 
  -1 -11   7       28.56       21.19      4.75 o 
   0 -11   7      173.17      205.81     12.08 o 
   1 -11   7        3.92        9.64      4.38 o 
   2 -11   7      295.66      282.83     15.85 o 
   3 -11   7       60.31       57.88      5.80 o 
   4 -11   7       18.22       17.41      7.31 o 
   5 -11   7       16.10       13.27      8.24 o 
   6 -11   7       56.45       60.74      9.42 o 
  -9 -10   7       18.96       30.75      5.82 o 
  -8 -10   7      238.70      239.95     11.31 o 
  -7 -10   7      135.95      119.73      8.32 o 
  -6 -10   7      200.93      203.40     10.18 o 
  -5 -10   7       94.36       76.07      9.44 o 
  -4 -10   7       30.18       45.99      5.17 o 
  -3 -10   7      230.55      232.92      8.29 o 
  -2 -10   7        0.06       -3.43      3.43 o 
  -1 -10   7      188.76      211.96      9.02 o 
   0 -10   7      145.56      153.52      7.90 o 
   1 -10   7       36.62       43.36      5.22 o 
   2 -10   7      117.30      117.18      7.17 o 
   3 -10   7      233.54      232.26      9.03 o 
   4 -10   7      632.99      622.40     13.75 o 
   5 -10   7      249.88      241.98      9.81 o 
   6 -10   7      423.46      383.21     24.10 o 
   7 -10   7      319.03      316.02     16.69 o 
 -10  -9   7       20.43       14.89      9.72 o 
  -9  -9   7        1.83       -4.29      4.29 o 
  -8  -9   7        0.28       -0.77      4.26 o 
  -7  -9   7      231.04      215.13      7.69 o 
  -6  -9   7       18.56       19.38      3.97 o 
  -5  -9   7        1.76        1.82      3.34 o 
  -4  -9   7      355.77      340.99      9.67 o 
  -3  -9   7        0.42        0.02      3.77 o 
  -2  -9   7       11.94       16.52      4.27 o 
  -1  -9   7      416.40      422.34     11.10 o 
   0  -9   7       37.09       31.36      4.17 o 
   1  -9   7       66.00       55.92      4.68 o 
   2  -9   7       50.91       49.32      5.23 o 
   3  -9   7      170.06      161.62      7.87 o 
   4  -9   7      248.16      215.95      8.58 o 
   5  -9   7       87.11      108.45      6.23 o 
   6  -9   7     1253.91     1285.22     18.45 o 
   7  -9   7        9.19       10.41      6.25 o 
   8  -9   7      230.68      229.03     23.50 o 
 -10  -8   7      251.99      250.76     10.32 o 
  -9  -8   7        0.02        4.07      5.59 o 
  -8  -8   7       10.17       18.09      4.88 o 
  -7  -8   7      124.52      124.72      6.19 o 
  -6  -8   7      288.49      272.37      8.08 o 
  -5  -8   7       89.48       98.19      5.76 o 
  -4  -8   7       59.83       60.74      5.15 o 
  -3  -8   7      591.45      551.80      9.87 o 
  -2  -8   7     1578.93     1506.79     19.44 o 
  -1  -8   7       59.29       70.49      4.82 o 
   0  -8   7      222.18      234.39      8.37 o 
   1  -8   7      544.55      576.36     10.78 o 
   2  -8   7     1053.17      991.36     16.88 o 
   3  -8   7      338.27      314.85     11.97 o 
   4  -8   7      466.07      459.35     11.45 o 
   5  -8   7       15.40       13.98      3.91 o 
   6  -8   7     1489.31     1438.20     19.66 o 
   7  -8   7      118.44      140.29      6.93 o 
   8  -8   7       46.38       44.85      8.83 o 
   9  -8   7       33.53       22.65      7.79 o 
 -10  -7   7      378.82      378.72     11.06 o 
  -9  -7   7        7.57        8.05      5.45 o 
  -8  -7   7        9.13       16.45      4.64 o 
  -7  -7   7      638.57      622.69     13.11 o 
  -6  -7   7      133.53      116.03      5.79 o 
  -5  -7   7        0.08       -1.85      4.59 o 
  -4  -7   7       20.80       20.48      3.63 o 
  -3  -7   7      137.63      120.27      5.41 o 
  -2  -7   7      281.54      284.91      7.66 o 
  -1  -7   7       18.82       18.63      3.66 o 
   0  -7   7       15.63       16.03      3.21 o 
   1  -7   7      103.24      100.72      5.38 o 
   2  -7   7     1112.47     1026.73     14.63 o 
   3  -7   7      229.92      241.12      8.62 o 
   4  -7   7      189.12      183.70     11.97 o 
   5  -7   7        4.64        6.02      3.57 o 
   6  -7   7       57.05       56.18      4.78 o 
   7  -7   7      613.19      593.78     11.78 o 
   8  -7   7      272.70      252.34     10.26 o 
   9  -7   7       61.60       54.31      5.74 o 
  10  -7   7      224.34      260.29     12.75 o 
 -10  -6   7      394.60      399.39     12.22 o 
  -9  -6   7       32.61       21.78      5.18 o 
  -8  -6   7      868.65      859.65     15.41 o 
  -7  -6   7      571.54      576.53     16.09 o 
  -6  -6   7       42.70       35.37      4.10 o 
  -5  -6   7      307.94      304.48      8.02 o 
  -4  -6   7       96.20       86.72      4.81 o 
  -3  -6   7      503.34      467.73      9.03 o 
  -2  -6   7      569.06      546.95      9.99 o 
  -1  -6   7     2923.09     2853.12     26.69 o 
   0  -6   7      392.33      396.48      7.53 o 
   1  -6   7     1677.78     1582.82     15.07 o 
   2  -6   7       13.10       15.07      2.68 o 
   3  -6   7      543.73      504.71     13.62 o 
   4  -6   7      626.83      616.42     12.76 o 
   5  -6   7       45.83       52.70      4.68 o 
   6  -6   7      843.43      871.78     13.90 o 
   7  -6   7      418.15      424.03     13.64 o 
   8  -6   7       84.55       77.73      5.60 o 
   9  -6   7        5.39        3.66      4.28 o 
  10  -6   7        0.12       -1.02      5.73 o 
  11  -6   7       71.41       56.23      5.94 o 
 -11  -5   7        5.16       -1.23      5.22 o 
 -10  -5   7        2.05       -1.90      4.80 o 
  -9  -5   7       36.88       34.17      4.81 o 
  -8  -5   7      514.26      526.40     12.25 o 
  -7  -5   7       81.56       72.67      5.69 o 
  -6  -5   7      513.29      536.45      9.71 o 
  -5  -5   7      712.89      698.98     10.94 o 
  -4  -5   7       12.50        9.09      3.41 o 
  -3  -5   7      197.11      198.22      9.70 o 
  -2  -5   7        3.62        1.58      3.36 o 
  -1  -5   7     2885.87     2831.02     26.26 o 
   0  -5   7     1024.92     1053.51     12.57 o 
   1  -5   7      137.86      132.47      4.35 o 
   2  -5   7      420.68      395.04      7.10 o 
   3  -5   7       69.99       50.91      3.36 o 
   4  -5   7      220.83      218.36      8.03 o 
   5  -5   7      277.68      279.88      7.92 o 
   6  -5   7        0.05       -2.08      3.39 o 
   7  -5   7      110.37       99.98      5.66 o 
   8  -5   7      713.05      691.16     12.58 o 
   9  -5   7        0.42        1.07      4.33 o 
  10  -5   7       69.61       66.44      8.41 o 
  11  -5   7        9.32        6.34      5.80 o 
  12  -5   7      617.31      691.77     14.71 o 
 -11  -4   7       39.86       46.57      7.20 o 
 -10  -4   7        0.32        2.66      4.87 o 
  -9  -4   7       30.95       20.49      5.18 o 
  -8  -4   7      315.62      325.02     13.10 o 
  -7  -4   7      315.41      302.84     10.84 o 
  -6  -4   7      125.90      123.52      6.39 o 
  -5  -4   7      327.50      324.26      8.61 o 
  -4  -4   7       79.66       76.68      4.98 o 
  -3  -4   7     2004.09     1968.63     19.95 o 
  -2  -4   7      567.78      508.59      8.37 o 
  -1  -4   7      707.88      741.94     11.18 o 
   0  -4   7      725.60      817.92     11.89 o 
   1  -4   7     1193.28     1109.10     18.52 o 
   2  -4   7       99.21       88.30      3.77 o 
   3  -4   7      420.32      453.28      7.34 o 
   4  -4   7      781.23      774.49      9.95 o 
   5  -4   7      571.21      578.41      8.08 o 
   6  -4   7     2544.66     2477.86     27.16 o 
   7  -4   7      295.20      268.74      7.89 o 
   8  -4   7      204.48      173.79      6.79 o 
   9  -4   7        0.02        4.75      3.81 o 
  10  -4   7      225.88      237.78     10.84 o 
  11  -4   7      154.69      163.56      7.81 o 
  12  -4   7       59.42       67.06      7.33 o 
 -10  -3   7        4.07        6.28      4.95 o 
  -9  -3   7      550.80      567.09     12.98 o 
  -8  -3   7      193.93      204.64      8.66 o 
  -7  -3   7       19.76       21.05      4.27 o 
  -6  -3   7      381.96      354.84      9.06 o 
  -5  -3   7      108.50      112.60      4.98 o 
  -4  -3   7        4.61        3.29      3.13 o 
  -3  -3   7       13.19        7.51      3.71 o 
  -2  -3   7     1235.95     1218.01     13.75 o 
  -1  -3   7      328.18      318.36      7.11 o 
   0  -3   7     1129.64     1146.52     14.39 o 
   1  -3   7      129.46      108.12      4.17 o 
   2  -3   7       20.34       28.35      2.69 o 
   3  -3   7     1076.91     1067.82     11.90 o 
   4  -3   7     1560.44     1615.55     16.15 o 
   5  -3   7       26.02       31.45      2.82 o 
   6  -3   7      110.05      120.81      5.01 o 
   7  -3   7     1613.89     1549.62     19.23 o 
   8  -3   7       75.45       67.87      4.91 o 
   9  -3   7      507.95      472.87     10.12 o 
  10  -3   7      410.43      407.18     10.45 o 
  11  -3   7       50.32       42.46      5.36 o 
  12  -3   7      197.54      193.49      8.68 o 
  13  -3   7      192.28      212.78     10.42 o 
 -10  -2   7      310.57      323.86     13.14 o 
  -9  -2   7       44.56       55.90      5.91 o 
  -8  -2   7      617.47      624.26     13.06 o 
  -7  -2   7      840.69      845.62     18.30 o 
  -6  -2   7      290.95      322.45      8.67 o 
  -5  -2   7        0.00       -2.87      2.87 o 
  -4  -2   7     1622.60     1661.38     17.48 o 
  -3  -2   7      233.07      214.05      5.80 o 
  -2  -2   7      579.54      602.89      8.77 o 
  -1  -2   7     1046.94     1072.20     15.31 o 
   0  -2   7       70.43       82.28      5.17 o 
   1  -2   7     2104.84     2142.67     20.08 o 
   2  -2   7      235.51      205.15      4.59 o 
   3  -2   7     1696.86     1822.67     17.38 o 
   4  -2   7        9.22        6.84      2.42 o 
   5  -2   7      137.47      142.00      4.59 o 
   6  -2   7     2089.10     2069.63     18.27 o 
   7  -2   7      613.36      585.24      8.18 o 
   8  -2   7       43.33       36.42      4.46 o 
   9  -2   7      169.48      185.98     12.03 o 
  10  -2   7        0.55        6.76      3.94 o 
  11  -2   7      379.65      399.97     10.84 o 
  12  -2   7      100.45       84.99      6.33 o 
  13  -2   7      353.11      383.07     11.73 o 
 -10  -1   7       51.80       54.00      7.56 o 
  -9  -1   7        5.79        2.01      4.40 o 
  -8  -1   7       41.03       32.33      4.99 o 
  -7  -1   7     1635.86     1588.36     21.31 o 
  -6  -1   7      569.78      574.12     10.12 o 
  -5  -1   7      311.92      322.07      8.51 o 
  -4  -1   7        0.07        1.71      2.36 o 
  -3  -1   7      969.37      998.97     11.90 o 
  -2  -1   7      416.48      422.13      7.11 o 
  -1  -1   7     1053.13     1011.13     12.82 o 
   0  -1   7       27.72       17.54      2.75 o 
   1  -1   7      208.29      215.79      4.49 o 
   2  -1   7      198.45      168.76      4.00 o 
   3  -1   7     1597.05     1577.42     15.41 o 
   4  -1   7       45.21       31.58      2.69 o 
   5  -1   7      200.10      266.17      5.16 o 
   6  -1   7     1425.47     1438.52     13.70 o 
   7  -1   7       15.77       11.80      2.69 o 
   8  -1   7     1458.85     1373.40     13.96 o 
   9  -1   7      633.29      602.87     10.97 o 
  10  -1   7       83.02       82.28      4.70 o 
  11  -1   7      235.25      208.92      8.23 o 
  12  -1   7      223.92      204.69      8.60 o 
  13  -1   7      168.97      161.07     10.42 o 
  14  -1   7       53.42       74.98      6.84 o 
 -10   0   7        4.07        6.21      5.95 o 
  -9   0   7      333.28      270.97     11.68 o 
  -8   0   7        8.24       13.26      4.47 o 
  -7   0   7        0.33        2.14      4.63 o 
  -6   0   7       47.74       46.31      4.77 o 
  -5   0   7     2771.45     2712.68     26.54 o 
  -4   0   7       19.66       22.07      4.15 o 
  -3   0   7      840.05      842.12     10.58 o 
  -2   0   7       60.19       64.77      3.82 o 
  -1   0   7        2.23        4.90      2.46 o 
   0   0   7       53.85       54.59      2.82 o 
   1   0   7     2739.68     2767.70     22.03 o 
   2   0   7     2360.97     2547.79     20.48 o 
   3   0   7     1126.85     1071.26     11.47 o 
   4   0   7     4050.60     4049.90     33.67 o 
   5   0   7      239.82      224.54      5.08 o 
   6   0   7      776.65      716.02      8.55 o 
   7   0   7      238.27      191.47      4.89 o 
   8   0   7       36.08       41.95      3.22 o 
   9   0   7      133.85      106.77      4.38 o 
  10   0   7      387.19      387.10      8.25 o 
  11   0   7       13.44        8.57      3.89 o 
  12   0   7        3.01        5.85      4.19 o 
  13   0   7        1.99        1.41      4.52 o 
  14   0   7      222.27      238.67      9.93 o 
 -10   1   7      148.89      151.83     11.12 o 
  -9   1   7      224.04      252.02     11.48 o 
  -8   1   7      796.13      784.34     19.05 o 
  -7   1   7       53.20       62.14      5.22 o 
  -6   1   7      416.14      410.30     10.49 o 
  -5   1   7      222.48      226.11      6.47 o 
  -4   1   7       84.24       90.01      5.67 o 
  -3   1   7        5.03        3.49      2.31 o 
  -2   1   7       23.55       20.04      2.90 o 
  -1   1   7       65.78       56.83      3.39 o 
   0   1   7     3063.96     3233.07     27.62 o 
   1   1   7     2373.31     2361.05     20.55 o 
   2   1   7     4996.01     5245.81     38.66 o 
   3   1   7       17.76       23.97      2.69 o 
   4   1   7       34.34       22.26      2.50 o 
   5   1   7      171.30      176.13      4.61 o 
   6   1   7      247.74      288.19      5.65 o 
   7   1   7     2022.03     1968.84     17.29 o 
   8   1   7        4.78        4.11      2.48 o 
   9   1   7      889.34      916.37     11.34 o 
  10   1   7     1721.57     1534.30     14.48 o 
  11   1   7      228.60      225.53      7.97 o 
  12   1   7        7.15        4.63      3.97 o 
  13   1   7      614.40      576.68     14.48 o 
  14   1   7       83.00       87.84      6.92 o 
  15   1   7      239.64      239.09     10.28 o 
  -9   2   7       18.65       12.72      5.76 o 
  -8   2   7      233.75      231.78     10.78 o 
  -7   2   7      174.12      160.84      8.61 o 
  -6   2   7        1.19        2.39      3.05 o 
  -5   2   7      216.00      196.09      6.19 o 
  -4   2   7     1709.77     1660.65     20.13 o 
  -3   2   7        2.53        2.54      2.16 o 
  -2   2   7      140.72      117.79      4.75 o 
  -1   2   7      247.56      287.84      4.80 o 
   0   2   7        5.81        5.52      1.60 o 
   1   2   7        6.60        5.76      3.54 o 
   2   2   7     1304.12     1412.55     12.41 o 
   3   2   7     1260.66     1207.76     11.13 o 
   4   2   7      377.64      378.62      6.37 o 
   5   2   7       44.88       38.35      2.74 o 
   6   2   7      241.43      265.55      5.47 o 
   7   2   7      323.89      307.27      6.13 o 
   8   2   7      593.25      612.89      7.60 o 
   9   2   7       33.30       39.03      3.11 o 
  10   2   7      198.15      199.96      5.29 o 
  11   2   7       61.90       62.71      3.63 o 
  12   2   7      161.79      159.39      7.97 o 
  13   2   7       97.67       85.88      6.44 o 
  14   2   7       70.91       82.63      6.70 o 
  15   2   7      430.31      461.37     12.77 o 
  -9   3   7        4.97       -4.97      4.97 o 
  -8   3   7      190.80      196.10      9.97 o 
  -7   3   7       68.81       58.68      6.41 o 
  -6   3   7      150.58      165.43     10.29 o 
  -5   3   7       32.13       27.25      3.58 o 
  -4   3   7       53.83       43.46      3.69 o 
  -3   3   7     1929.13     1927.02     27.30 o 
  -2   3   7     1166.71     1103.23     11.55 o 
  -1   3   7       61.84       59.89      2.97 o 
   0   3   7      279.23      305.26      5.01 o 
   1   3   7     7358.61     7775.20     51.93 o 
   2   3   7     4402.43     4723.54     32.51 o 
   3   3   7      163.93      135.92      3.40 o 
   4   3   7      863.72      920.95     10.20 o 
   5   3   7     2173.33     2287.81     20.65 o 
   6   3   7     1038.17     1014.42     11.43 o 
   7   3   7        2.38        0.69      2.20 o 
   8   3   7     2100.66     2201.46     19.40 o 
   9   3   7        6.13       13.89      2.67 o 
  10   3   7     1043.57     1048.69     13.15 o 
  11   3   7       65.29       81.44      5.12 o 
  12   3   7       88.68       83.70      4.57 o 
  13   3   7       19.69        5.49      4.38 o 
  14   3   7        3.35        4.10      5.26 o 
  15   3   7      438.33      414.26     15.30 o 
  -8   4   7      147.94      173.58      9.34 o 
  -7   4   7      253.68      228.98      9.09 o 
  -6   4   7       72.17       65.55      6.99 o 
  -5   4   7      857.43      845.96     13.75 o 
  -4   4   7       24.31       10.75      2.87 o 
  -3   4   7       77.50       91.37      4.26 o 
  -2   4   7        3.27        3.85      2.52 o 
  -1   4   7      946.47      875.48      9.43 o 
   0   4   7      458.39      463.34      5.75 o 
   1   4   7     7504.96     7775.47     56.25 o 
   2   4   7      518.97      513.80      5.55 o 
   3   4   7      830.84      745.21      9.41 o 
   4   4   7     5641.85     5826.29     59.44 o 
   5   4   7      175.25      175.88      4.49 o 
   6   4   7      364.85      334.89      7.55 o 
   7   4   7       39.53       32.82      2.65 o 
   8   4   7      131.43      124.76      4.42 o 
   9   4   7      727.57      683.01      8.51 o 
  10   4   7      866.25      771.78     10.83 o 
  11   4   7        3.11       12.01      3.23 o 
  12   4   7       11.61       18.97      4.60 o 
  13   4   7        2.00       -2.46      3.43 o 
  14   4   7       60.45       59.07      6.89 o 
  15   4   7        1.46       -5.61      5.61 o 
  16   4   7        0.19       -5.96      5.96 o 
  -8   5   7      263.78      333.29     11.74 o 
  -7   5   7        3.22        2.68      3.84 o 
  -6   5   7       11.89       13.63      6.97 o 
  -5   5   7        2.71       -2.79      3.25 o 
  -4   5   7     2359.99     2323.18     21.73 o 
  -3   5   7       52.34       58.67      3.68 o 
  -2   5   7        5.55        7.31      2.43 o 
  -1   5   7      673.01      643.18      7.99 o 
   0   5   7      623.49      656.45      7.63 o 
   1   5   7      598.78      576.63      7.39 o 
   2   5   7     2739.28     2678.19     20.83 o 
   3   5   7      821.96      788.07      7.40 o 
   4   5   7     2708.46     2790.01     22.26 o 
   5   5   7      225.89      226.15      5.56 o 
   6   5   7       13.29        4.12      2.14 o 
   7   5   7      206.44      185.64      4.25 o 
   8   5   7       13.46       13.21      2.82 o 
   9   5   7        0.09        0.29      2.71 o 
  10   5   7     1675.46     1675.90     18.27 o 
  11   5   7      648.29      545.55     10.61 o 
  12   5   7       53.19       52.54      4.47 o 
  13   5   7      549.32      605.46     11.48 o 
  14   5   7       88.08       97.92      8.07 o 
  15   5   7      210.93      177.68     18.70 o 
  16   5   7      117.53      159.11     17.43 o 
  -7   6   7       28.90       29.27      6.80 o 
  -6   6   7      272.10      264.62      8.47 o 
  -5   6   7        0.24       -3.08      3.08 o 
  -4   6   7      786.61      781.82     11.56 o 
  -3   6   7       96.78      109.59      4.46 o 
  -2   6   7       20.64       27.09      2.88 o 
  -1   6   7      292.18      271.22      5.08 o 
   0   6   7      557.67      537.13      6.92 o 
   1   6   7      279.54      285.24      5.23 o 
   2   6   7      143.24      142.08      3.69 o 
   3   6   7      146.41      166.70      3.86 o 
   4   6   7     1021.59     1064.28     11.26 o 
   5   6   7      847.12      869.03     11.02 o 
   6   6   7       28.85       32.46      2.45 o 
   7   6   7      230.06      253.84      5.00 o 
   8   6   7      867.27      858.89     10.01 o 
   9   6   7     1283.58     1238.07     13.07 o 
  10   6   7       63.20       63.89      4.30 o 
  11   6   7        4.43       -0.16      2.95 o 
  12   6   7      136.45      154.75      8.52 o 
  13   6   7       75.15       83.11      5.44 o 
  14   6   7       40.60       28.16      5.43 o 
  15   6   7       16.66       21.84      6.32 o 
  16   6   7      201.63      214.91     11.63 o 
  -7   7   7      113.81      151.71     12.62 o 
  -6   7   7        3.74        2.56      6.14 o 
  -5   7   7      182.28      186.79     16.84 o 
  -4   7   7       20.92       25.04      2.79 o 
  -3   7   7     1049.26     1025.84     11.44 o 
  -2   7   7       50.06       52.16      3.02 o 
  -1   7   7      485.57      492.84      6.98 o 
   0   7   7      759.88      746.82      9.50 o 
   1   7   7       86.10      101.13      3.70 o 
   2   7   7      189.66      157.99      4.37 o 
   3   7   7      286.29      310.63      5.15 o 
   4   7   7       61.87       60.68      2.94 o 
   5   7   7      934.99      906.35     11.38 o 
   6   7   7      538.96      512.87      7.61 o 
   7   7   7      135.80      128.83      3.93 o 
   8   7   7        3.64        0.09      2.42 o 
   9   7   7      653.25      625.30      8.76 o 
  10   7   7      596.21      541.55      9.48 o 
  11   7   7      161.38      169.88      6.26 o 
  12   7   7      120.47       96.53      5.07 o 
  13   7   7       99.31       92.66      4.98 o 
  14   7   7      118.53      131.44      6.64 o 
  15   7   7      216.38      241.10     10.93 o 
  16   7   7       12.46       -5.65      8.87 o 
  -6   8   7       37.55       51.83     13.47 o 
  -5   8   7      503.64      519.06     15.98 o 
  -4   8   7       93.31       94.41      8.26 o 
  -3   8   7      565.97      517.99     14.37 o 
  -2   8   7        2.98        1.98      4.95 o 
  -1   8   7      802.46      763.14      9.47 o 
   0   8   7        3.98        7.28      2.11 o 
   1   8   7     1823.04     1821.99     19.39 o 
   2   8   7      272.43      286.85      6.75 o 
   3   8   7      285.18      289.45      8.29 o 
   4   8   7      777.73      778.51     12.57 o 
   5   8   7      519.23      520.08      7.42 o 
   6   8   7     2555.89     2495.80     22.73 o 
   7   8   7      274.19      259.68      6.05 o 
   8   8   7      204.54      201.91      7.40 o 
   9   8   7       20.53       25.60      3.56 o 
  10   8   7      202.05      203.73      5.76 o 
  11   8   7       25.95       32.69      3.82 o 
  12   8   7      125.07      106.21      4.96 o 
  13   8   7        0.97        4.93      3.31 o 
  14   8   7      117.99      114.92      5.67 o 
  15   8   7      284.25      247.95      8.64 o 
  16   8   7        3.65        1.10      4.50 o 
  -5   9   7       21.68       24.34      7.19 o 
  -4   9   7      888.10      882.53     20.32 o 
  -3   9   7      137.10      138.85      9.38 o 
  -2   9   7        5.75       11.50      5.62 o 
  -1   9   7       85.47      100.02      7.55 o 
   0   9   7      713.49      716.04     15.52 o 
   1   9   7      112.93      116.63      3.86 o 
   2   9   7       13.58        7.98      2.60 o 
   3   9   7      990.23      994.44     18.44 o 
   4   9   7     2114.86     2011.26     24.70 o 
   5   9   7      174.37      178.00      5.52 o 
   6   9   7       57.97       56.29      3.95 o 
   7   9   7       98.19       83.89      4.40 o 
   8   9   7     1413.46     1404.26     15.72 o 
   9   9   7      129.91      143.29      5.53 o 
  10   9   7       12.47       14.80      3.36 o 
  11   9   7       70.55       77.18      5.39 o 
  12   9   7      650.61      660.56     11.51 o 
  13   9   7      277.27      281.03      8.32 o 
  14   9   7      132.07      135.99      6.58 o 
  15   9   7        0.08        4.48      3.84 o 
  16   9   7       34.94       33.39      7.48 o 
  -4  10   7        2.83        4.67      6.63 o 
  -3  10   7        0.81        2.74      5.71 o 
  -2  10   7       30.56       38.67      6.41 o 
  -1  10   7      269.46      274.88     11.19 o 
   0  10   7      129.86      130.93      8.09 o 
   1  10   7      992.65     1010.33     24.26 o 
   2  10   7     1186.42     1198.80     14.33 o 
   3  10   7       10.68        8.82      2.63 o 
   4  10   7      873.67      840.03     17.34 o 
   5  10   7      913.68      928.34     14.06 o 
   6  10   7      291.66      289.06      6.98 o 
   7  10   7      220.39      219.48      6.71 o 
   8  10   7      378.05      367.67      8.34 o 
   9  10   7       91.93       89.10      5.14 o 
  10  10   7       16.82       17.30      3.49 o 
  11  10   7       83.01       76.11      4.83 o 
  12  10   7       75.87       63.78      4.91 o 
  13  10   7       67.51       58.03      5.46 o 
  14  10   7      148.36      136.53      6.74 o 
  15  10   7       46.82       65.41      5.53 o 
  16  10   7        8.04       -0.12      4.21 o 
  -3  11   7        3.57        2.36      6.04 o 
  -2  11   7       67.54       52.55      7.39 o 
  -1  11   7      859.25      819.51     18.44 o 
   0  11   7      263.01      273.57     14.89 o 
   1  11   7       21.45       23.99      9.21 o 
   2  11   7      138.96      137.53     10.76 o 
   3  11   7      208.66      212.99      5.53 o 
   4  11   7       59.00       54.07      4.01 o 
   5  11   7     1424.57     1345.20     16.51 o 
   6  11   7      226.17      209.58      7.10 o 
   7  11   7      358.69      351.52      9.23 o 
   8  11   7      305.79      298.91      7.86 o 
   9  11   7       73.67       73.98      9.09 o 
  10  11   7       51.03       46.83      4.63 o 
  11  11   7      202.66      184.80      7.75 o 
  12  11   7       13.47       17.30      4.44 o 
  13  11   7      298.77      306.99      9.74 o 
  14  11   7        4.64        3.38      3.97 o 
  15  11   7       66.38       78.60      5.97 o 
  -2  12   7      110.76      134.19     10.02 o 
  -1  12   7     1374.79     1368.86     39.24 o 
   0  12   7      690.34      736.05     23.38 o 
   1  12   7      511.91      521.49     26.89 o 
   2  12   7      105.37      106.99     14.05 o 
   3  12   7       32.83       31.94     11.87 o 
   4  12   7      449.47      442.37      8.06 o 
   5  12   7      496.02      502.83     10.05 o 
   6  12   7      615.33      607.01     13.19 o 
   7  12   7      335.02      341.49      8.93 o 
   8  12   7       16.26       22.61      3.61 o 
   9  12   7        3.61        4.37      3.43 o 
  10  12   7       34.66       37.30      4.48 o 
  11  12   7      820.59      792.98     14.08 o 
  12  12   7       90.01       81.52      6.12 o 
  13  12   7       75.84       88.80      6.52 o 
  14  12   7      112.91      126.81      7.59 o 
  15  12   7      174.03      176.29      8.98 o 
  -1  13   7        5.03        2.42     15.99 o 
   0  13   7      224.44      232.63     26.16 o 
   1  13   7        4.93       -1.19      7.10 o 
   2  13   7      233.86      251.62     14.88 o 
   3  13   7       53.66       61.12      9.17 o 
   4  13   7       72.33       81.40     10.66 o 
   5  13   7      115.84      110.06      5.17 o 
   6  13   7       58.83       54.33      5.58 o 
   7  13   7      177.71      192.04     10.66 o 
   8  13   7      255.17      267.72     10.28 o 
   9  13   7        1.06        0.73      4.45 o 
  10  13   7       71.87       68.75      5.38 o 
  11  13   7        3.23        1.99      3.91 o 
  12  13   7      818.73      821.08     15.15 o 
  13  13   7       25.49       29.48      5.87 o 
  14  13   7      156.32      171.02      8.57 o 
   0  14   7        0.61       -7.43      7.43 o 
   1  14   7       62.93       61.85      7.83 o 
   2  14   7       30.29       16.52      8.20 o 
   3  14   7        0.05       -3.91      6.83 o 
   4  14   7       79.02       87.47     15.99 o 
   5  14   7      217.91      244.91     14.53 o 
   6  14   7       12.18       11.51      5.73 o 
   7  14   7      938.99      895.94     16.99 o 
   8  14   7        5.13        4.73      4.27 o 
   9  14   7      444.56      397.61     11.13 o 
  10  14   7        2.00       -2.35      4.17 o 
  11  14   7      388.57      383.45     10.49 o 
  12  14   7      140.46      134.90      7.45 o 
  13  14   7       84.31      122.14      7.60 o 
  14  14   7      132.07      119.84      7.91 o 
   2  15   7       50.70       43.90      8.84 o 
   3  15   7      323.47      307.51     17.52 o 
   4  15   7        7.52       13.97     15.50 o 
   5  15   7       83.04       82.36     10.47 o 
   6  15   7       94.50      102.26     10.90 o 
   7  15   7      111.80      125.06      5.90 o 
   8  15   7       38.64       51.42      4.68 o 
   9  15   7      102.87       94.53      7.08 o 
  10  15   7      126.03      116.44      7.54 o 
  11  15   7        3.02       -4.30      4.30 o 
  12  15   7       21.23       26.71      9.84 o 
  13  15   7      629.48      684.85     23.81 o 
   4  16   7      210.97      230.79     12.62 o 
   5  16   7       43.15       54.11      7.83 o 
   6  16   7       21.40       22.11      6.80 o 
   7  16   7      106.91      102.92      8.92 o 
   8  16   7       83.18       82.39      5.36 o 
   9  16   7      240.21      237.00      9.58 o 
  10  16   7      410.31      416.21     12.03 o 
  11  16   7       57.66       69.54      6.75 o 
  -4 -13   8       37.63       20.88      6.03 o 
  -3 -13   8        4.60       -5.10      5.10 o 
  -2 -13   8       19.06       19.38      5.03 o 
  -1 -13   8       46.03       49.21      7.60 o 
   0 -13   8       75.89       78.80      7.33 o 
   1 -13   8      137.72      156.15     14.65 o 
  -6 -12   8        3.35        0.05      4.71 o 
  -5 -12   8      197.12      187.15      8.91 o 
  -4 -12   8      231.19      222.20      9.26 o 
  -3 -12   8       26.10       23.34      5.69 o 
  -2 -12   8      147.82      140.39      8.49 o 
  -1 -12   8      385.24      395.52     10.92 o 
   0 -12   8       21.59       20.93      5.61 o 
   1 -12   8       97.82      104.60      8.67 o 
   2 -12   8       20.03       29.95      5.68 o 
   3 -12   8        8.23        2.18      7.54 o 
  -7 -11   8        0.12       -4.71      4.71 o 
  -6 -11   8       12.53       16.42      5.32 o 
  -5 -11   8       43.42       35.27      5.41 o 
  -4 -11   8      247.93      249.13     11.72 o 
  -3 -11   8      243.14      246.70      9.20 o 
  -2 -11   8       63.54       57.13      6.26 o 
  -1 -11   8        1.05       -1.05      3.90 o 
   0 -11   8      638.56      617.70     12.71 o 
   1 -11   8       73.83       85.61      7.11 o 
   2 -11   8        7.30        5.13      5.07 o 
   3 -11   8       77.77       74.33      7.81 o 
   4 -11   8      479.56      509.06     20.13 o 
   5 -11   8      120.23       89.90     10.44 o 
  -8 -10   8       61.64       62.74     11.13 o 
  -7 -10   8       10.94        0.14      4.87 o 
  -6 -10   8      731.04      737.96     14.87 o 
  -5 -10   8        0.52       -4.16      4.16 o 
  -4 -10   8       60.71       63.25      5.75 o 
  -3 -10   8      338.69      346.46     10.15 o 
  -2 -10   8       75.29       81.94      5.95 o 
  -1 -10   8       52.15       62.61      6.10 o 
   0 -10   8      514.73      529.16     11.52 o 
   1 -10   8      230.30      240.41     10.19 o 
   2 -10   8       51.89       66.66      7.36 o 
   3 -10   8      135.99      140.22      7.82 o 
   4 -10   8       26.85       30.02      5.34 o 
   5 -10   8       19.73       20.64      4.97 o 
   6 -10   8        2.96        2.42      7.19 o 
   7 -10   8       83.89      103.68     15.50 o 
  -9  -9   8       61.72       56.63      6.57 o 
  -8  -9   8       42.60       41.02      6.03 o 
  -7  -9   8       27.06       31.00      5.38 o 
  -6  -9   8       42.31       34.12      4.61 o 
  -5  -9   8      907.12      892.39     15.77 o 
  -4  -9   8       61.69       66.02      5.73 o 
  -3  -9   8      264.67      244.00     12.87 o 
  -2  -9   8      158.07      147.61      6.99 o 
  -1  -9   8       25.53       16.45      4.21 o 
   0  -9   8      173.10      161.63      7.14 o 
   1  -9   8        0.32       -3.44      3.44 o 
   2  -9   8       37.67       29.70      5.10 o 
   3  -9   8      271.68      271.52      9.84 o 
   4  -9   8       81.88       74.40      6.17 o 
   5  -9   8      228.48      228.03     12.60 o 
   6  -9   8       24.74       27.84      4.96 o 
   7  -9   8      108.06      116.53      7.09 o 
   8  -9   8       44.90       33.71      9.30 o 
  -9  -8   8       16.72       15.38     12.31 o 
  -8  -8   8        4.73        1.92      4.90 o 
  -7  -8   8      792.56      867.72     19.51 o 
  -6  -8   8      153.77      151.82      6.81 o 
  -5  -8   8      170.91      177.15      7.62 o 
  -4  -8   8       20.92       26.67      4.01 o 
  -3  -8   8      208.41      198.88      6.84 o 
  -2  -8   8      127.23      109.37      8.63 o 
  -1  -8   8      711.14      712.03     14.69 o 
   0  -8   8       54.55       55.80      4.79 o 
   1  -8   8       16.88       12.06      3.61 o 
   2  -8   8      231.45      230.73     11.67 o 
   3  -8   8       46.91       53.17      7.57 o 
   4  -8   8        0.11       -4.08      4.08 o 
   5  -8   8      297.50      293.03     10.98 o 
   6  -8   8        2.03        0.23      4.62 o 
   7  -8   8       34.31       53.20      5.25 o 
   8  -8   8       14.64       22.12     11.61 o 
   9  -8   8        4.17       -7.15      7.89 o 
 -10  -7   8      355.33      389.57     12.71 o 
  -9  -7   8      580.44      578.19     16.57 o 
  -8  -7   8       60.12       56.86      6.09 o 
  -7  -7   8       56.36       68.21      6.01 o 
  -6  -7   8      121.97      122.71      6.09 o 
  -5  -7   8      216.01      214.61      7.28 o 
  -4  -7   8        9.11       11.09      4.89 o 
  -3  -7   8      102.40       99.12      5.13 o 
  -2  -7   8      283.86      287.34      7.50 o 
  -1  -7   8      179.51      200.52      8.18 o 
   0  -7   8      540.43      509.16     10.33 o 
   1  -7   8       34.18       33.71      4.01 o 
   2  -7   8      177.72      169.32      6.58 o 
   3  -7   8        0.41       -4.40      4.40 o 
   4  -7   8      954.29      961.16     18.18 o 
   5  -7   8      291.41      258.79      9.41 o 
   6  -7   8        0.06       -1.24      3.92 o 
   7  -7   8        9.97        1.72      3.86 o 
   8  -7   8      186.29      203.03      8.14 o 
   9  -7   8      173.14      168.79      8.90 o 
  10  -7   8        9.84        8.78      4.81 o 
 -10  -6   8       47.58       50.29      6.63 o 
  -9  -6   8       41.62       39.74      5.76 o 
  -8  -6   8      130.16      119.82      7.41 o 
  -7  -6   8      137.08      139.17      7.51 o 
  -6  -6   8      676.94      645.44     13.29 o 
  -5  -6   8      189.02      186.55      6.60 o 
  -4  -6   8      459.04      457.13      9.13 o 
  -3  -6   8        5.32       10.05      3.40 o 
  -2  -6   8      140.55      140.68      5.62 o 
  -1  -6   8       97.45      101.83      5.00 o 
   0  -6   8      449.03      430.71      8.26 o 
   1  -6   8      509.35      510.85      8.31 o 
   2  -6   8      524.95      532.26     14.41 o 
   3  -6   8      218.85      210.29      8.46 o 
   4  -6   8      349.20      355.39     10.04 o 
   5  -6   8        5.59        6.81      3.88 o 
   6  -6   8      144.99      150.38      6.69 o 
   7  -6   8      153.23      177.90      7.40 o 
   8  -6   8        3.80        1.22      3.95 o 
   9  -6   8      416.94      428.79     19.64 o 
  10  -6   8       30.05       33.50      5.19 o 
  11  -6   8       17.67       19.08      5.16 o 
 -10  -5   8      142.16      142.27      8.83 o 
  -9  -5   8       97.37      104.83     10.28 o 
  -8  -5   8       36.56       34.97      5.19 o 
  -7  -5   8        0.24       -2.03      4.55 o 
  -6  -5   8       16.78       27.13      4.65 o 
  -5  -5   8      813.06      765.36     11.90 o 
  -4  -5   8      101.15      106.66      5.19 o 
  -3  -5   8      180.24      179.58      6.39 o 
  -2  -5   8      456.52      433.54      8.88 o 
  -1  -5   8      696.43      705.13     10.93 o 
   0  -5   8     2022.97     1949.74     19.98 o 
   1  -5   8      210.14      231.52      5.25 o 
   2  -5   8        0.25        1.51      2.72 o 
   3  -5   8     3308.83     3214.22     29.04 o 
   4  -5   8      641.58      642.57     13.03 o 
   5  -5   8      119.50      110.34      6.62 o 
   6  -5   8      276.66      258.95      8.19 o 
   7  -5   8      176.28      175.60      7.17 o 
   8  -5   8       86.92       90.66      5.94 o 
   9  -5   8      999.28     1039.97     21.75 o 
  10  -5   8        6.46        2.01      4.73 o 
  11  -5   8       49.13       61.37      6.05 o 
 -10  -4   8       94.28      110.32      7.96 o 
  -9  -4   8      265.50      259.13     15.87 o 
  -8  -4   8       71.92       60.09     13.59 o 
  -7  -4   8      889.36      873.50     18.27 o 
  -6  -4   8      304.44      315.32     15.78 o 
  -5  -4   8      187.08      196.28      6.64 o 
  -4  -4   8        0.75       -2.54      3.08 o 
  -3  -4   8      112.50      107.51      5.09 o 
  -2  -4   8      334.25      331.08     10.05 o 
  -1  -4   8      556.31      588.52      9.29 o 
   0  -4   8       65.52       64.55      4.03 o 
   1  -4   8      233.60      206.43      4.79 o 
   2  -4   8      249.59      278.32      8.99 o 
   3  -4   8     1881.95     1857.17     18.70 o 
   4  -4   8     4214.44     4093.39     35.86 o 
   5  -4   8        6.24       12.63      6.16 o 
   6  -4   8      220.02      193.14      9.51 o 
   7  -4   8       18.39       11.23      3.90 o 
   8  -4   8       56.34       46.51      4.81 o 
   9  -4   8      277.13      249.86     10.17 o 
  10  -4   8      112.63      121.10      9.14 o 
  11  -4   8       60.61       60.87      5.79 o 
  12  -4   8       51.79       56.29      6.26 o 
 -10  -3   8       83.50      105.83     10.14 o 
  -9  -3   8        9.28        2.11      4.84 o 
  -8  -3   8        0.51        1.43      4.51 o 
  -7  -3   8      266.54      262.88      8.82 o 
  -6  -3   8       77.39       81.54      5.74 o 
  -5  -3   8      456.06      452.97     10.15 o 
  -4  -3   8       15.62       17.45      3.38 o 
  -3  -3   8      278.23      270.21      6.97 o 
  -2  -3   8     3867.04     3793.77     33.76 o 
  -1  -3   8       78.03       74.03      4.10 o 
   0  -3   8     3718.74     3731.12     36.53 o 
   1  -3   8      533.05      531.60      9.66 o 
   2  -3   8      420.33      393.85      6.52 o 
   3  -3   8       60.50       63.02      3.63 o 
   4  -3   8      602.74      606.06      9.03 o 
   5  -3   8      379.11      353.80      7.04 o 
   6  -3   8        0.05       -2.89      2.89 o 
   7  -3   8       57.05       48.45      4.77 o 
   8  -3   8      745.09      743.42     17.69 o 
   9  -3   8       62.29       64.83      5.30 o 
  10  -3   8       40.35       48.01     13.26 o 
  11  -3   8      272.33      277.68      9.58 o 
  12  -3   8       48.45       32.90      5.33 o 
  13  -3   8      162.51      157.59      8.66 o 
 -10  -2   8       98.17      112.49      9.52 o 
  -9  -2   8      105.73       95.56      7.14 o 
  -8  -2   8       27.05       24.76      5.09 o 
  -7  -2   8      116.40      110.20      6.83 o 
  -6  -2   8      620.46      610.36     14.55 o 
  -5  -2   8       91.28       90.07      5.56 o 
  -4  -2   8        7.64        8.21      3.25 o 
  -3  -2   8        6.75        5.77      3.06 o 
  -2  -2   8      701.94      691.31     10.97 o 
  -1  -2   8     1296.77     1253.92     14.20 o 
   0  -2   8     1765.00     1784.96     17.96 o 
   1  -2   8       97.33      101.37      3.77 o 
   2  -2   8      416.18      421.55      6.43 o 
   3  -2   8      137.04      125.62      4.88 o 
   4  -2   8       19.25       14.44      3.14 o 
   5  -2   8      423.30      408.01      7.33 o 
   6  -2   8       67.73       57.91      3.48 o 
   7  -2   8       45.66       51.60      3.58 o 
   8  -2   8        5.22        0.49      3.50 o 
   9  -2   8      617.78      639.89     19.33 o 
  10  -2   8        0.29        0.97      4.06 o 
  11  -2   8        5.77       -0.46      4.08 o 
  12  -2   8       47.57       47.83      6.85 o 
  13  -2   8      137.66      134.04      7.93 o 
  -9  -1   8        5.51        0.74      4.79 o 
  -8  -1   8       25.38       27.21      5.05 o 
  -7  -1   8      142.81      132.30      7.24 o 
  -6  -1   8      451.02      451.02     10.70 o 
  -5  -1   8      269.12      286.95      8.16 o 
  -4  -1   8       68.57       72.18      4.30 o 
  -3  -1   8      764.40      737.57     13.10 o 
  -2  -1   8     1581.89     1521.58     16.25 o 
  -1  -1   8      262.38      246.70      5.95 o 
   0  -1   8     1042.53     1042.06     10.96 o 
   1  -1   8      160.70      172.39      4.37 o 
   2  -1   8     1258.00     1297.61     12.64 o 
   3  -1   8     4042.15     4093.44     34.50 o 
   4  -1   8       21.69       25.51      2.78 o 
   5  -1   8      671.37      651.69     14.87 o 
   6  -1   8     1147.01     1166.82     12.20 o 
   7  -1   8     3521.95     3445.20     26.02 o 
   8  -1   8      222.00      205.14      5.82 o 
   9  -1   8     1684.30     1600.81     20.17 o 
  10  -1   8       36.52       32.63      4.47 o 
  11  -1   8        9.79       16.52      4.48 o 
  12  -1   8      535.76      513.45     12.36 o 
  13  -1   8      152.20      157.21      8.37 o 
  14  -1   8      138.10      148.05      8.53 o 
  -9   0   8       12.26        1.04      5.63 o 
  -8   0   8        1.58       -5.40      5.45 o 
  -7   0   8      105.18       95.43      6.44 o 
  -6   0   8      352.63      352.92      9.69 o 
  -5   0   8      264.33      258.11      9.19 o 
  -4   0   8      286.12      273.82      6.67 o 
  -3   0   8     1337.20     1346.10     15.06 o 
  -2   0   8      295.25      295.05      8.24 o 
  -1   0   8       11.55       15.12      2.74 o 
   0   0   8        0.11        1.87      2.15 o 
   1   0   8      211.01      276.22      5.08 o 
   2   0   8      260.73      307.28      5.34 o 
   3   0   8     3140.35     3105.59     27.02 o 
   4   0   8     5844.52     5749.83     46.67 o 
   5   0   8       66.82       59.24      3.34 o 
   6   0   8        3.64        5.77      3.15 o 
   7   0   8       52.14       58.09      3.20 o 
   8   0   8        6.87        7.70      2.79 o 
   9   0   8      368.81      395.25      9.57 o 
  10   0   8      116.61      115.47      8.53 o 
  11   0   8        3.87        6.20      4.08 o 
  12   0   8      134.63      123.59      7.04 o 
  13   0   8      596.27      638.08     13.97 o 
  14   0   8      313.43      320.30     11.45 o 
  -9   1   8        6.11       -0.74      5.69 o 
  -8   1   8        0.13        0.75      5.23 o 
  -7   1   8      130.63      144.25      7.32 o 
  -6   1   8      409.63      410.69     10.08 o 
  -5   1   8        7.14       10.40      3.77 o 
  -4   1   8       13.72       10.10      3.66 o 
  -3   1   8      122.70      126.59      4.97 o 
  -2   1   8     1233.93     1211.45     13.66 o 
  -1   1   8        0.32        2.33      2.07 o 
   0   1   8      204.73      181.64      5.13 o 
   1   1   8      212.91      173.91      4.13 o 
   2   1   8     4063.81     4183.37     31.91 o 
   3   1   8       17.27       25.11      2.28 o 
   4   1   8      448.84      469.76      8.31 o 
   5   1   8      846.75      886.32     10.65 o 
   6   1   8      841.14      855.08     10.60 o 
   7   1   8     1645.21     1664.87     14.48 o 
   8   1   8     1555.32     1530.16     13.95 o 
   9   1   8      222.39      187.32      5.89 o 
  10   1   8       82.48       59.39      3.62 o 
  11   1   8        0.37        2.75      3.41 o 
  12   1   8      928.05      921.89     15.67 o 
  13   1   8      217.88      175.98      8.30 o 
  14   1   8      332.15      336.84     15.18 o 
  15   1   8       47.93       40.78      6.30 o 
  -9   2   8       40.24       36.34      6.81 o 
  -8   2   8       23.28       11.94      5.63 o 
  -7   2   8      255.49      229.72     11.75 o 
  -6   2   8      600.76      584.37     11.92 o 
  -5   2   8      189.50      199.33      7.45 o 
  -4   2   8      289.89      262.51      6.88 o 
  -3   2   8       75.34       62.49      3.58 o 
  -2   2   8      389.90      397.40      7.09 o 
  -1   2   8     1008.85     1058.94     10.64 o 
   0   2   8     5266.07     5369.29     34.87 o 
   1   2   8      383.60      346.94      5.06 o 
   2   2   8     1667.10     1830.42     15.73 o 
   3   2   8     1173.60     1158.56     11.13 o 
   4   2   8      549.22      497.42      7.31 o 
   5   2   8       67.41       70.34      3.34 o 
   6   2   8      127.98      138.04      4.62 o 
   7   2   8     2574.30     2573.86     21.84 o 
   8   2   8       59.76       53.87      3.99 o 
   9   2   8     2355.11     2238.88     20.15 o 
  10   2   8      376.58      419.16      7.59 o 
  11   2   8       35.22       20.14      3.01 o 
  12   2   8        5.18        1.18      3.94 o 
  13   2   8      351.62      328.63     12.52 o 
  14   2   8        0.46        3.69      6.64 o 
  15   2   8       11.08       15.97      6.26 o 
  -8   3   8      330.86      343.25     12.54 o 
  -7   3   8      174.35      193.64      9.53 o 
  -6   3   8      116.57      111.32      7.46 o 
  -5   3   8       14.86       10.23      3.29 o 
  -4   3   8       74.70       66.77      4.74 o 
  -3   3   8      138.16      132.14      5.26 o 
  -2   3   8     1069.29     1042.38     17.30 o 
  -1   3   8      555.22      540.92      7.49 o 
   0   3   8     1962.07     2083.19     15.25 o 
   1   3   8     4723.56     4804.93     33.51 o 
   2   3   8      536.81      562.15      6.31 o 
   3   3   8     2262.86     2307.42     18.87 o 
   4   3   8        1.62        3.99      2.09 o 
   5   3   8      222.89      193.28      4.83 o 
   6   3   8       64.66       67.08      3.44 o 
   7   3   8     3487.13     3380.59     27.25 o 
   8   3   8      209.65      180.36      5.22 o 
   9   3   8     1896.79     1842.78     16.06 o 
  10   3   8      547.67      541.81      7.89 o 
  11   3   8        0.22       -0.73      2.51 o 
  12   3   8      170.51      161.30      5.86 o 
  13   3   8       51.83       62.06      6.83 o 
  14   3   8        8.96       -0.40      5.34 o 
  15   3   8        5.13       -3.56      5.70 o 
  -8   4   8      222.39      223.22     10.81 o 
  -7   4   8      490.43      517.35     13.96 o 
  -6   4   8        0.35        3.37      4.69 o 
  -5   4   8      662.34      647.87     10.77 o 
  -4   4   8      105.38      108.25      5.10 o 
  -3   4   8      827.65      764.80     10.29 o 
  -2   4   8       43.02       41.63      3.58 o 
  -1   4   8      216.98      223.43      5.32 o 
   0   4   8       32.15       38.64      2.51 o 
   1   4   8        9.03        5.60      1.87 o 
   2   4   8     3475.30     3565.53     25.49 o 
   3   4   8      415.07      394.81      5.48 o 
   4   4   8     5773.68     5904.20     43.74 o 
   5   4   8     1027.58     1041.46     12.43 o 
   6   4   8      677.31      655.83      8.23 o 
   7   4   8      975.79      957.16     10.74 o 
   8   4   8      504.64      464.43      7.44 o 
   9   4   8       72.19       62.74      3.54 o 
  10   4   8        2.22        0.19      2.91 o 
  11   4   8      121.82      115.83      4.81 o 
  12   4   8     1485.09     1327.87     20.38 o 
  13   4   8      345.39      339.11      8.99 o 
  14   4   8       15.62       27.01      6.17 o 
  15   4   8        5.72        3.73     12.02 o 
  16   4   8      324.84      352.98     16.62 o 
  -7   5   8      641.49      631.12     15.16 o 
  -6   5   8      373.29      348.06      9.80 o 
  -5   5   8      103.04      111.01      6.09 o 
  -4   5   8      264.05      238.53      6.54 o 
  -3   5   8       76.39       69.06      3.50 o 
  -2   5   8      960.58      909.13     10.56 o 
  -1   5   8       28.01       31.03      2.92 o 
   0   5   8       34.41       33.87      2.80 o 
   1   5   8       15.08       16.82      3.00 o 
   2   5   8     1906.25     1826.60     13.49 o 
   3   5   8     1147.81     1119.12      9.29 o 
   4   5   8      680.43      650.15      7.67 o 
   5   5   8      549.09      606.14      8.26 o 
   6   5   8      746.12      644.70      8.20 o 
   7   5   8      714.87      710.78      9.03 o 
   8   5   8      213.95      221.55      6.79 o 
   9   5   8      289.81      283.41      6.13 o 
  10   5   8        7.21        5.97      2.74 o 
  11   5   8       21.05       16.95      3.48 o 
  12   5   8      719.45      679.14     11.42 o 
  13   5   8     1477.80     1362.28     23.05 o 
  14   5   8       84.75       83.71      7.76 o 
  15   5   8        0.10       -8.12      8.88 o 
  16   5   8      170.63      183.71     11.27 o 
  -7   6   8       14.08       25.19     12.11 o 
  -6   6   8      373.85      368.14     13.07 o 
  -5   6   8       35.56       39.27      3.97 o 
  -4   6   8        1.89        1.34      2.71 o 
  -3   6   8      252.10      273.95      5.76 o 
  -2   6   8      797.13      797.57      9.27 o 
  -1   6   8      799.12      822.12      9.15 o 
   0   6   8       12.34       16.25      2.59 o 
   1   6   8      132.99      118.67      3.95 o 
   2   6   8      614.45      591.45      7.11 o 
   3   6   8      746.22      697.77      7.50 o 
   4   6   8      374.02      356.18      6.01 o 
   5   6   8      192.43      196.65      6.22 o 
   6   6   8      444.25      480.42      7.00 o 
   7   6   8     1477.91     1428.43     13.64 o 
   8   6   8     1440.67     1415.00     14.07 o 
   9   6   8     1787.48     1733.73     16.75 o 
  10   6   8      213.65      240.48      6.36 o 
  11   6   8      343.60      341.05      9.54 o 
  12   6   8      710.53      692.11     11.60 o 
  13   6   8      201.00      215.25      7.65 o 
  14   6   8       10.23        7.23      3.95 o 
  15   6   8       81.51      100.32      8.35 o 
  16   6   8       28.37       26.14      7.09 o 
  -6   7   8        1.88        0.24      6.85 o 
  -5   7   8       49.01       38.74      7.14 o 
  -4   7   8      169.21      168.00      5.55 o 
  -3   7   8        5.70       10.43      2.77 o 
  -2   7   8      834.05      828.90     11.10 o 
  -1   7   8     1179.04     1152.65     13.41 o 
   0   7   8        2.47        4.06      3.22 o 
   1   7   8     3673.47     3604.14     34.99 o 
   2   7   8      128.68      121.10      7.30 o 
   3   7   8     1235.39     1225.90     14.04 o 
   4   7   8       10.11       16.61      2.45 o 
   5   7   8        1.20        5.89      2.31 o 
   6   7   8       41.88       43.83      3.20 o 
   7   7   8      711.51      708.75      8.55 o 
   8   7   8        6.14       10.99      2.61 o 
   9   7   8      487.28      473.35      7.73 o 
  10   7   8      563.30      522.19      8.38 o 
  11   7   8      608.97      601.53     11.41 o 
  12   7   8       19.60       12.93      3.67 o 
  13   7   8        1.78        3.64      3.26 o 
  14   7   8       28.02       14.19      4.23 o 
  15   7   8        5.34       10.15      4.39 o 
  16   7   8       14.08       14.05      6.45 o 
  -5   8   8        9.38       16.67      6.77 o 
  -4   8   8      164.50      154.00     10.14 o 
  -3   8   8       49.28       56.17      6.81 o 
  -2   8   8      538.12      521.62     11.61 o 
  -1   8   8      315.52      357.50      6.72 o 
   0   8   8     1458.04     1430.33     15.30 o 
   1   8   8       39.34       29.85      3.04 o 
   2   8   8     2370.27     2375.00     24.43 o 
   3   8   8        3.03       -2.89      2.89 o 
   4   8   8      586.37      561.45     10.21 o 
   5   8   8       82.35       86.65      4.16 o 
   6   8   8       17.15       20.75      2.89 o 
   7   8   8     1360.02     1316.32     14.62 o 
   8   8   8      251.57      242.27      6.60 o 
   9   8   8      629.33      608.28      9.86 o 
  10   8   8      830.18      808.49     13.77 o 
  11   8   8      139.44      139.15      9.55 o 
  12   8   8      884.06      813.63     14.14 o 
  13   8   8       96.74      105.99      7.13 o 
  14   8   8      207.17      213.63      7.71 o 
  15   8   8        7.47       14.92      4.79 o 
  16   8   8      695.55      742.62     15.95 o 
  -5   9   8       19.66       28.71      7.47 o 
  -4   9   8       49.19       70.23      8.56 o 
  -3   9   8       72.82       66.25      7.51 o 
  -2   9   8        0.23        3.03      4.99 o 
  -1   9   8      301.33      276.64     10.95 o 
   0   9   8      277.53      275.95      5.89 o 
   1   9   8      460.49      423.91      7.08 o 
   2   9   8      810.30      803.77     12.52 o 
   3   9   8     1141.36     1121.32     16.03 o 
   4   9   8       12.63       16.48      3.46 o 
   5   9   8        0.38        3.05      2.80 o 
   6   9   8      463.84      468.49      8.68 o 
   7   9   8      133.28      125.25      6.92 o 
   8   9   8       64.40       69.65      4.17 o 
   9   9   8      153.73      148.10      6.04 o 
  10   9   8        0.81        5.21      3.07 o 
  11   9   8       35.99       36.06      4.12 o 
  12   9   8     1688.52     1562.30     26.64 o 
  13   9   8      605.10      634.26     12.12 o 
  14   9   8        4.91        4.67      3.85 o 
  15   9   8        3.86        2.57      5.94 o 
  16   9   8        3.69        7.72      4.86 o 
  -4  10   8      179.76      182.56     11.69 o 
  -3  10   8      193.20      175.01     10.89 o 
  -2  10   8      590.84      545.56     25.70 o 
  -1  10   8       52.81       55.71      6.83 o 
   0  10   8       95.95       96.37      7.61 o 
   1  10   8        0.40       -3.63      6.33 o 
   2  10   8        0.13       -2.20      2.20 o 
   3  10   8        9.69        6.83      2.92 o 
   4  10   8       80.93       91.75      5.55 o 
   5  10   8       27.29       26.94      3.78 o 
   6  10   8      909.11      858.45     12.05 o 
   7  10   8     2110.95     2068.64     22.96 o 
   8  10   8      204.69      192.79      6.75 o 
   9  10   8        8.38        6.26      3.41 o 
  10  10   8      463.12      469.32     15.38 o 
  11  10   8      286.90      289.09      7.94 o 
  12  10   8       34.44       48.90      4.67 o 
  13  10   8        0.26        0.63      3.58 o 
  14  10   8        0.03       -2.62      3.55 o 
  15  10   8      173.77      193.22      9.83 o 
  16  10   8       19.18       23.63      4.91 o 
  -3  11   8       33.98       13.13      6.70 o 
  -2  11   8      922.79     1031.43     22.34 o 
  -1  11   8        0.06        4.80      5.60 o 
   0  11   8      158.46      147.19     12.16 o 
   1  11   8      353.74      372.08     16.21 o 
   2  11   8       44.54       58.87     14.53 o 
   3  11   8       18.17       29.25      3.55 o 
   4  11   8       15.95       13.42      3.19 o 
   5  11   8      757.34      759.74     11.68 o 
   6  11   8      115.66      112.98      5.27 o 
   7  11   8       15.48       16.28      3.25 o 
   8  11   8      341.35      321.19      7.95 o 
   9  11   8       27.84       27.46      3.95 o 
  10  11   8      291.41      273.33      8.31 o 
  11  11   8       22.68       24.89      4.39 o 
  12  11   8      152.98      128.60      6.90 o 
  13  11   8       41.05       43.75      8.53 o 
  14  11   8        4.09        1.18      5.87 o 
  15  11   8       16.69       26.11      4.67 o 
  -2  12   8       13.39       15.27      8.73 o 
  -1  12   8       43.08       49.59      9.92 o 
   0  12   8       17.94       21.56     10.17 o 
   1  12   8      561.12      624.88     21.05 o 
   2  12   8      308.15      304.43     15.99 o 
   3  12   8      164.92      157.55     11.79 o 
   4  12   8       27.80       23.60      3.09 o 
   5  12   8      618.81      566.39     12.52 o 
   6  12   8       10.62       13.52      3.44 o 
   7  12   8      163.52      166.56      7.16 o 
   8  12   8       48.11       41.56      4.06 o 
   9  12   8        1.86        0.55      3.22 o 
  10  12   8      207.44      194.87      7.68 o 
  11  12   8       45.07       49.21      6.50 o 
  12  12   8        0.95        2.18      3.97 o 
  13  12   8       46.77       48.55      5.61 o 
  14  12   8        8.70        4.86      6.08 o 
  15  12   8       21.92       19.30      5.13 o 
  -1  13   8      209.82      236.87     22.53 o 
   0  13   8        3.93       16.90      8.69 o 
   1  13   8       31.44       35.38      8.89 o 
   2  13   8      736.19      791.63     24.06 o 
   3  13   8       37.83       34.60      8.39 o 
   4  13   8       10.09       12.96      7.02 o 
   5  13   8       49.38       48.44      5.67 o 
   6  13   8       22.70       27.30      4.38 o 
   7  13   8      164.29      135.84      7.70 o 
   8  13   8      685.47      686.31     16.09 o 
   9  13   8      313.62      305.10     10.03 o 
  10  13   8       93.17      100.85      5.97 o 
  11  13   8      831.18      858.81     15.10 o 
  12  13   8       63.44       50.01      5.77 o 
  13  13   8        6.81       10.78      4.64 o 
  14  13   8        2.21        7.84      4.75 o 
   1  14   8       85.51       95.76     12.13 o 
   2  14   8       65.06      103.59     11.63 o 
   3  14   8       13.67        8.44      9.21 o 
   4  14   8      177.09      169.88     13.31 o 
   5  14   8       55.62       54.92      9.17 o 
   6  14   8      152.70      138.01      6.07 o 
   7  14   8      190.01      161.72     13.45 o 
   8  14   8        2.07        0.53      4.60 o 
   9  14   8       70.62       72.69      6.85 o 
  10  14   8      494.23      495.61     14.90 o 
  11  14   8        1.76        5.87      4.11 o 
  12  14   8       39.20       39.74      5.29 o 
  13  14   8      112.80      101.18      7.14 o 
  14  14   8        1.91       -0.85      4.71 o 
   3  15   8        9.68       19.32      8.73 o 
   4  15   8      134.55      125.27     12.28 o 
   5  15   8       11.66       24.82      8.48 o 
   6  15   8       43.64       40.96      9.08 o 
   7  15   8        0.46       -3.04      3.04 o 
   8  15   8        7.10        7.24      3.91 o 
   9  15   8       39.97       41.70      5.99 o 
  10  15   8       28.31       37.39      5.56 o 
  11  15   8       88.86      111.80      7.93 o 
  12  15   8       56.61       45.12      7.89 o 
  13  15   8       32.53       33.99      5.64 o 
   5  16   8      206.52      219.50     15.52 o 
   6  16   8        0.02       -1.51      8.03 o 
   7  16   8      125.79      167.54     13.93 o 
   8  16   8       23.34       18.85      3.86 o 
   9  16   8       22.39       32.50      4.68 o 
  10  16   8      284.66      279.17     10.44 o 
  11  16   8        0.99        3.42      4.83 o 
  -5 -12   9        5.94        6.41      5.66 o 
  -4 -12   9      156.86      176.93      8.92 o 
  -3 -12   9       15.18        6.08      5.52 o 
  -2 -12   9      141.27      145.38      8.10 o 
  -1 -12   9       25.30       17.21      4.84 o 
   0 -12   9       34.94       45.50      6.56 o 
   1 -12   9       15.38       13.91      5.48 o 
   2 -12   9       10.00        2.21      5.23 o 
  -6 -11   9       10.48       15.34      6.01 o 
  -5 -11   9       55.38       51.32     10.34 o 
  -4 -11   9       92.56       80.74      6.71 o 
  -3 -11   9      766.60      726.72     18.95 o 
  -2 -11   9       97.52      101.50      8.62 o 
  -1 -11   9        4.49       -4.09      4.09 o 
   0 -11   9       23.54       21.11      5.52 o 
   1 -11   9        1.08       -1.71      4.64 o 
   2 -11   9        0.01       10.45      5.13 o 
   3 -11   9       14.24       10.77      5.12 o 
   4 -11   9        0.03       -1.72      8.62 o 
  -7 -10   9      174.42      185.38     14.12 o 
  -6 -10   9        1.58       -0.62      4.82 o 
  -5 -10   9       76.60       83.77     11.96 o 
  -4 -10   9      136.66      129.87      7.52 o 
  -3 -10   9        0.23       -1.87      4.03 o 
  -2 -10   9       28.04       25.71      4.80 o 
  -1 -10   9       33.61       26.14      6.50 o 
   0 -10   9       17.55       21.03      4.45 o 
   1 -10   9      266.75      274.38     10.73 o 
   2 -10   9      365.05      385.08     12.12 o 
   3 -10   9      285.45      288.06     10.83 o 
   4 -10   9      130.70      143.34     12.89 o 
   5 -10   9        0.01        4.75      4.58 o 
   6 -10   9        6.89        4.74      4.83 o 
  -8  -9   9       77.15       71.19      7.05 o 
  -7  -9   9       43.72       43.41      6.03 o 
  -6  -9   9        0.10       -0.35      4.42 o 
  -5  -9   9        2.11       -4.33      4.33 o 
  -4  -9   9     1554.76     1550.15     22.00 o 
  -3  -9   9      110.55      112.69      6.83 o 
  -2  -9   9        0.90       -0.40      4.04 o 
  -1  -9   9      121.71      116.03      6.66 o 
   0  -9   9        3.15        2.96      3.75 o 
   1  -9   9      169.09      150.33      7.34 o 
   2  -9   9      131.91      120.64      7.69 o 
   3  -9   9       58.25       58.55      6.26 o 
   4  -9   9       10.52       10.69      4.64 o 
   5  -9   9      352.05      370.44     11.67 o 
   6  -9   9        3.08        1.27      4.75 o 
   7  -9   9       54.65       46.26      6.91 o 
  -8  -8   9        0.55       -2.62      4.86 o 
  -7  -8   9       47.29       62.44      6.18 o 
  -6  -8   9       32.84       27.81      6.91 o 
  -5  -8   9      191.35      187.06      7.65 o 
  -4  -8   9       24.46       11.44      3.86 o 
  -3  -8   9       16.48       14.18      3.84 o 
  -2  -8   9      185.71      184.72      9.89 o 
  -1  -8   9      441.98      391.27     16.65 o 
   0  -8   9      186.49      207.95      8.11 o 
   1  -8   9      159.81      142.49     11.06 o 
   2  -8   9     2258.16     2160.49     30.08 o 
   3  -8   9       23.73       16.90      4.88 o 
   4  -8   9       37.13       50.59      5.69 o 
   5  -8   9      440.46      435.69     16.07 o 
   6  -8   9       54.00       65.00      6.10 o 
   7  -8   9      210.03      229.58     11.09 o 
   8  -8   9      241.34      252.92     12.38 o 
   9  -8   9       15.48       19.03      8.96 o 
  -9  -7   9      755.70      777.84     16.46 o 
  -8  -7   9       15.09       16.38      5.28 o 
  -7  -7   9      282.33      290.12     10.39 o 
  -6  -7   9       97.53       87.10      7.27 o 
  -5  -7   9      107.66      117.30      9.64 o 
  -4  -7   9        7.39        8.70      3.73 o 
  -3  -7   9       41.99       35.99      4.26 o 
  -2  -7   9       66.62       70.18      4.79 o 
  -1  -7   9      143.67      147.34      6.00 o 
   0  -7   9        5.90       -0.82      3.17 o 
   1  -7   9      276.98      274.11      8.26 o 
   2  -7   9      135.65      126.24      6.08 o 
   3  -7   9       56.74       59.35      5.77 o 
   4  -7   9      488.43      491.35     14.86 o 
   5  -7   9      759.16      743.44     18.79 o 
   6  -7   9      144.85      139.45      9.61 o 
   7  -7   9       34.17       41.14      5.52 o 
   8  -7   9       18.30       23.05      6.75 o 
   9  -7   9       15.19       26.24      5.64 o 
  10  -7   9        2.74        3.76      5.12 o 
  -9  -6   9       45.06       55.08      7.83 o 
  -8  -6   9       57.92       62.54      6.99 o 
  -7  -6   9      250.58      265.95     10.01 o 
  -6  -6   9      275.89      273.14      9.58 o 
  -5  -6   9      381.51      383.61     13.00 o 
  -4  -6   9      290.17      294.11      8.02 o 
  -3  -6   9      217.66      228.91      7.17 o 
  -2  -6   9      101.28       93.12      5.05 o 
  -1  -6   9      779.82      768.33     11.70 o 
   0  -6   9      262.58      268.56      6.55 o 
   1  -6   9      246.28      236.80      6.52 o 
   2  -6   9      517.94      513.96     10.27 o 
   3  -6   9      188.99      177.81      7.55 o 
   4  -6   9       25.45       30.25      5.09 o 
   5  -6   9       19.17        5.95      4.52 o 
   6  -6   9      221.27      207.04      9.03 o 
   7  -6   9      112.39      112.97      6.63 o 
   8  -6   9      185.82      169.78     10.55 o 
   9  -6   9       48.77       51.79      5.71 o 
  10  -6   9      292.23      328.88     12.21 o 
  -9  -5   9       88.46       88.93      8.32 o 
  -8  -5   9       28.02       28.86      6.41 o 
  -7  -5   9      447.37      450.11     11.62 o 
  -6  -5   9      733.11      761.55     14.60 o 
  -5  -5   9      110.04      118.48      5.94 o 
  -4  -5   9      740.36      754.70     13.12 o 
  -3  -5   9        2.13        1.40      3.21 o 
  -2  -5   9      863.44      861.33     12.40 o 
  -1  -5   9      404.12      400.54      8.41 o 
   0  -5   9      886.71      876.00     13.22 o 
   1  -5   9      212.04      211.99      5.48 o 
   2  -5   9      353.93      370.17      7.05 o 
   3  -5   9        3.11        3.24      2.72 o 
   4  -5   9      359.46      348.84     13.13 o 
   5  -5   9      157.99      150.92      7.55 o 
   6  -5   9       72.51       63.41     10.18 o 
   7  -5   9       22.88       21.30      4.47 o 
   8  -5   9       43.21       35.58      4.95 o 
   9  -5   9       14.43       13.15      4.32 o 
  10  -5   9      370.35      384.16     12.48 o 
  11  -5   9       29.90       33.98      5.94 o 
  -9  -4   9       48.45       59.92      6.99 o 
  -8  -4   9      142.34      105.74      8.41 o 
  -7  -4   9      145.18      130.81      7.40 o 
  -6  -4   9      318.78      315.68     12.59 o 
  -5  -4   9       42.55       37.95      4.93 o 
  -4  -4   9      115.07      103.77      5.24 o 
  -3  -4   9       25.66       14.88      3.55 o 
  -2  -4   9      416.59      450.01      8.82 o 
  -1  -4   9        7.79        3.10      3.29 o 
   0  -4   9      202.27      204.47      8.72 o 
   1  -4   9      303.95      318.19      6.18 o 
   2  -4   9     1617.79     1515.45     16.16 o 
   3  -4   9       88.08       83.99      4.01 o 
   4  -4   9       25.65       28.36      3.45 o 
   5  -4   9     4321.50     4167.85     48.51 o 
   6  -4   9      107.53      116.79     11.43 o 
   7  -4   9      479.89      462.32     11.12 o 
   8  -4   9      208.79      198.57     11.96 o 
   9  -4   9        2.91        6.58      4.06 o 
  10  -4   9      237.02      213.58     21.56 o 
  11  -4   9      542.05      532.23     18.04 o 
  12  -4   9      206.88      214.33      9.66 o 
  -9  -3   9       15.93       12.44      5.48 o 
  -8  -3   9      190.99      169.80      8.72 o 
  -7  -3   9      101.30       91.28      7.58 o 
  -6  -3   9       34.57       40.06      5.07 o 
  -5  -3   9     1294.01     1261.16     18.18 o 
  -4  -3   9        1.80       -1.16      3.15 o 
  -3  -3   9      267.51      249.65      6.90 o 
  -2  -3   9      763.52      753.90     11.19 o 
  -1  -3   9      627.56      629.08     13.84 o 
   0  -3   9      133.44      113.40      4.46 o 
   1  -3   9      167.97      145.16      4.48 o 
   2  -3   9       69.16       67.02      3.69 o 
   3  -3   9       44.28       60.84      3.98 o 
   4  -3   9       74.25       77.55      4.27 o 
   5  -3   9       33.60       37.92      3.67 o 
   6  -3   9       12.83       11.43      3.21 o 
   7  -3   9     1383.29     1291.80     17.76 o 
   8  -3   9        0.07       -0.53      3.63 o 
   9  -3   9       72.81       73.44      5.73 o 
  10  -3   9        5.29        4.29      5.12 o 
  11  -3   9       76.06       93.48      6.50 o 
  12  -3   9        9.89        6.53      4.67 o 
  13  -3   9      289.99      279.86     10.89 o 
  -9  -2   9      221.76      233.56     10.10 o 
  -8  -2   9      236.30      224.22     12.28 o 
  -7  -2   9       55.20       54.31      5.88 o 
  -6  -2   9      145.27      137.00      8.46 o 
  -5  -2   9      217.27      214.44      7.97 o 
  -4  -2   9      433.83      426.28      8.54 o 
  -3  -2   9      698.61      700.66     10.75 o 
  -2  -2   9      994.15      963.33     17.91 o 
  -1  -2   9        7.23        5.43      3.07 o 
   0  -2   9     3894.15     3982.91     41.35 o 
   1  -2   9      551.42      506.52      7.10 o 
   2  -2   9     1948.67     1979.80     16.58 o 
   3  -2   9       60.61       47.53      5.00 o 
   4  -2   9      438.22      412.94      7.62 o 
   5  -2   9      627.68      628.63     10.10 o 
   6  -2   9      402.57      377.15      7.67 o 
   7  -2   9      144.28      129.77      4.50 o 
   8  -2   9       17.89       15.77      4.14 o 
   9  -2   9      147.29      138.33      6.65 o 
  10  -2   9      711.15      743.57     13.57 o 
  11  -2   9      110.44      108.94      6.84 o 
  12  -2   9       28.96       39.20      5.44 o 
  13  -2   9      291.20      286.57     17.97 o 
  -9  -1   9       17.22       15.04      5.63 o 
  -8  -1   9       62.45       60.99      6.25 o 
  -7  -1   9        0.14        1.03      4.77 o 
  -6  -1   9     1778.24     1737.52     29.44 o 
  -5  -1   9      186.32      192.18      9.10 o 
  -4  -1   9       23.26       29.50      4.83 o 
  -3  -1   9       52.95       64.80      4.30 o 
  -2  -1   9     1116.25     1114.89     13.80 o 
  -1  -1   9      245.09      246.87      6.47 o 
   0  -1   9       10.97        4.20      2.52 o 
   1  -1   9       23.76       12.49      2.36 o 
   2  -1   9      575.63      676.61      8.05 o 
   3  -1   9      124.31      120.61      4.60 o 
   4  -1   9      744.53      752.14     10.19 o 
   5  -1   9      622.71      618.84      9.40 o 
   6  -1   9     1084.38     1092.33     13.14 o 
   7  -1   9       13.72        9.83      2.94 o 
   8  -1   9      268.22      256.09      8.09 o 
   9  -1   9      322.63      318.04      8.73 o 
  10  -1   9      129.25      107.54      7.76 o 
  11  -1   9       29.66       24.65      5.04 o 
  12  -1   9      257.81      279.91     10.05 o 
  13  -1   9       66.85       67.26      6.55 o 
  14  -1   9        0.33       -1.51      5.03 o 
  -9   0   9      214.37      275.21     12.73 o 
  -8   0   9       70.19       72.11      6.52 o 
  -7   0   9       10.53       11.01      4.51 o 
  -6   0   9      100.92       91.29      6.37 o 
  -5   0   9        2.81        0.96      3.89 o 
  -4   0   9      819.52      801.96     13.38 o 
  -3   0   9      370.93      353.05      7.57 o 
  -2   0   9      128.43      131.33      6.34 o 
  -1   0   9     6588.35     6533.53     56.94 o 
   0   0   9      364.10      321.15      5.98 o 
   1   0   9      159.82      179.92      5.51 o 
   2   0   9      132.79      143.50      4.31 o 
   3   0   9      154.44      144.03      5.27 o 
   4   0   9     1014.16      971.44     11.73 o 
   5   0   9     6500.68     6603.09     53.76 o 
   6   0   9     2138.39     2075.16     20.39 o 
   7   0   9        0.64        3.36      2.71 o 
   8   0   9      867.21      870.72     10.08 o 
   9   0   9     1064.09      988.57     12.82 o 
  10   0   9      271.95      253.32      9.28 o 
  11   0   9       34.28       36.09      4.27 o 
  12   0   9       94.63      105.77      6.78 o 
  13   0   9      111.69      113.96      7.48 o 
  14   0   9      855.42      895.57     18.46 o 
  -8   1   9        2.91        6.92      5.88 o 
  -7   1   9       14.77       21.68      4.80 o 
  -6   1   9       88.87       85.42      7.83 o 
  -5   1   9      418.72      387.61      9.91 o 
  -4   1   9       25.25       24.34      3.63 o 
  -3   1   9        0.00        1.21      2.93 o 
  -2   1   9     1252.76     1227.04     14.35 o 
  -1   1   9      997.52      949.09     10.55 o 
   0   1   9       58.92       48.23      2.83 o 
   1   1   9       23.62       16.92      2.18 o 
   2   1   9        9.56       20.77      2.27 o 
   3   1   9      204.79      204.71      4.95 o 
   4   1   9        5.79       10.17      5.33 o 
   5   1   9        4.56       10.21      2.59 o 
   6   1   9      489.74      456.49      7.28 o 
   7   1   9      194.27      179.71      5.24 o 
   8   1   9      103.88       99.46      4.10 o 
   9   1   9       36.69       37.46      3.34 o 
  10   1   9      140.48      111.40      4.73 o 
  11   1   9      688.40      676.83     11.43 o 
  12   1   9       42.16       27.18      4.80 o 
  13   1   9      436.34      443.48     11.96 o 
  14   1   9      577.91      608.51     14.08 o 
  15   1   9       16.27       16.92      5.75 o 
  -8   2   9      192.19      166.24     11.66 o 
  -7   2   9      224.01      215.70     10.55 o 
  -6   2   9      480.84      477.80     11.89 o 
  -5   2   9      476.07      453.20     10.57 o 
  -4   2   9       12.31       11.26      3.38 o 
  -3   2   9      123.30      114.26      5.14 o 
  -2   2   9      284.67      252.92      6.46 o 
  -1   2   9        1.16        7.12      2.80 o 
   0   2   9     3691.29     3546.13     27.72 o 
   1   2   9      495.54      439.04      6.00 o 
   2   2   9     1207.36     1181.27     10.11 o 
   3   2   9     1034.30     1056.06     10.86 o 
   4   2   9     1956.37     1835.70     19.76 o 
   5   2   9      262.56      238.76      6.21 o 
   6   2   9        3.89        4.55      2.46 o 
   7   2   9     1447.49     1404.93     20.31 o 
   8   2   9     5560.78     5485.13     48.23 o 
   9   2   9      542.50      517.15      7.74 o 
  10   2   9       57.02       65.43      4.01 o 
  11   2   9       56.28       38.14      3.39 o 
  12   2   9      177.49      168.33      7.66 o 
  13   2   9      346.76      323.39     14.40 o 
  14   2   9      256.72      252.50     11.71 o 
  15   2   9      116.06      114.27     10.03 o 
  -8   3   9       61.15       41.06      7.10 o 
  -7   3   9       18.20       14.19      5.71 o 
  -6   3   9      338.94      347.14     12.59 o 
  -5   3   9       17.45       20.92      3.90 o 
  -4   3   9       21.87       13.50      3.52 o 
  -3   3   9       29.65       37.15      4.12 o 
  -2   3   9     1418.97     1366.43     16.58 o 
  -1   3   9     2414.98     2375.64     19.19 o 
   0   3   9      288.78      305.13      6.27 o 
   1   3   9      483.41      495.79      5.89 o 
   2   3   9      881.52      858.85      8.10 o 
   3   3   9     1360.04     1370.19     14.70 o 
   4   3   9     1369.71     1428.49     17.07 o 
   5   3   9      396.80      428.94      6.64 o 
   6   3   9        0.29        2.57      2.33 o 
   7   3   9       37.99       40.82      3.47 o 
   8   3   9     1674.22     1634.23     16.06 o 
   9   3   9      254.60      256.44      5.86 o 
  10   3   9     1704.43     1741.32     19.50 o 
  11   3   9        8.11        5.71      2.94 o 
  12   3   9      267.55      264.30      7.40 o 
  13   3   9       39.99       37.41      6.22 o 
  14   3   9      116.53      117.85      9.57 o 
  15   3   9       29.83       15.78      6.54 o 
  -7   4   9       53.96       52.29      6.86 o 
  -6   4   9      423.19      436.64     12.83 o 
  -5   4   9       55.21       42.45      4.34 o 
  -4   4   9       94.04      113.35      5.34 o 
  -3   4   9      125.80      131.82      5.72 o 
  -2   4   9     1380.22     1359.80     13.38 o 
  -1   4   9     4387.63     4190.86     30.99 o 
   0   4   9      337.45      284.76      5.33 o 
   1   4   9       21.19       23.64      2.43 o 
   2   4   9        2.00        0.58      1.74 o 
   3   4   9     3752.86     3616.17     24.59 o 
   4   4   9     1417.71     1447.12     15.79 o 
   5   4   9      724.84      696.17      8.46 o 
   6   4   9     2206.17     2169.96     19.65 o 
   7   4   9       76.26       76.51      3.72 o 
   8   4   9     1502.70     1555.44     15.58 o 
   9   4   9      880.99      855.79     10.87 o 
  10   4   9        8.04        3.78      2.74 o 
  11   4   9        0.80       -2.72      2.72 o 
  12   4   9       17.05       15.60      3.38 o 
  13   4   9      116.92      132.64      6.39 o 
  14   4   9       69.13       95.45      8.09 o 
  15   4   9       80.40       76.42      8.00 o 
  16   4   9      131.93      115.43      9.62 o 
  -7   5   9        5.48        1.14      5.19 o 
  -6   5   9       20.01       23.26      5.45 o 
  -5   5   9       64.95       65.55      7.23 o 
  -4   5   9      192.77      179.51      5.62 o 
  -3   5   9      315.95      281.95      6.13 o 
  -2   5   9       74.21       75.48      3.67 o 
  -1   5   9      437.51      422.16      7.76 o 
   0   5   9     3526.45     3498.79     29.14 o 
   1   5   9     2119.55     2146.77     17.54 o 
   2   5   9       77.37       72.29      2.98 o 
   3   5   9       78.43       94.59      2.95 o 
   4   5   9      572.77      567.18      6.86 o 
   5   5   9     1279.40     1376.51     13.29 o 
   6   5   9      263.13      287.31      6.18 o 
   7   5   9      315.85      327.39      6.38 o 
   8   5   9      365.75      375.56      7.08 o 
   9   5   9        2.51        0.48      2.68 o 
  10   5   9       77.84       72.94      3.83 o 
  11   5   9       46.96       45.35      3.75 o 
  12   5   9      687.12      708.67     11.72 o 
  13   5   9      460.37      451.52     10.14 o 
  14   5   9      761.17      758.15     13.19 o 
  15   5   9        2.46       -3.41      5.54 o 
  16   5   9      262.78      281.99     28.55 o 
  -6   6   9      402.27      380.21     10.49 o 
  -5   6   9      433.40      457.79      9.76 o 
  -4   6   9        1.21        1.39      3.02 o 
  -3   6   9        1.75        3.64      2.56 o 
  -2   6   9      577.74      610.97      8.31 o 
  -1   6   9      113.59      113.71      4.10 o 
   0   6   9      880.84      851.34     10.05 o 
   1   6   9       73.76       81.39      4.12 o 
   2   6   9     1250.48     1113.97     11.39 o 
   3   6   9       21.94       29.62      2.85 o 
   4   6   9     1590.43     1521.26     15.02 o 
   5   6   9      292.19      310.26      5.71 o 
   6   6   9       32.39       29.62      2.91 o 
   7   6   9     1268.82     1288.26     13.39 o 
   8   6   9     2248.70     2143.53     17.97 o 
   9   6   9        7.05       10.64      2.81 o 
  10   6   9      559.94      577.82      8.90 o 
  11   6   9        0.60       -2.74      2.74 o 
  12   6   9       75.59       80.95      5.07 o 
  13   6   9       34.66       48.66      4.74 o 
  14   6   9      238.54      236.58      8.22 o 
  15   6   9       33.75       26.07      6.40 o 
  16   6   9        2.94        8.80      6.42 o 
  -5   7   9       81.04       70.10     11.57 o 
  -4   7   9       22.05       16.60      3.41 o 
  -3   7   9      172.74      174.16      5.92 o 
  -2   7   9      119.74      110.11      4.35 o 
  -1   7   9       45.15       41.58      3.21 o 
   0   7   9        6.30       16.60      2.72 o 
   1   7   9      734.30      711.88     10.83 o 
   2   7   9       18.32        9.95      3.05 o 
   3   7   9      804.20      751.75     17.20 o 
   4   7   9       33.40       29.38      3.03 o 
   5   7   9      308.06      291.29      5.97 o 
   6   7   9      442.31      451.92      7.86 o 
   7   7   9      146.91      161.50      5.56 o 
   8   7   9     1395.60     1377.89     15.68 o 
   9   7   9     1627.24     1593.73     15.88 o 
  10   7   9     2507.65     2443.89     22.26 o 
  11   7   9       21.55       23.16      3.25 o 
  12   7   9      125.44      124.21      6.21 o 
  13   7   9      602.74      549.89     13.22 o 
  14   7   9      338.67      350.04     17.51 o 
  15   7   9        0.41       -0.65      3.97 o 
  16   7   9       32.01       46.95     11.98 o 
  -5   8   9       87.85       88.30      9.19 o 
  -4   8   9      117.42      157.78     10.68 o 
  -3   8   9      466.25      493.54     15.11 o 
  -2   8   9      158.21      160.56      5.41 o 
  -1   8   9      279.11      290.07     10.14 o 
   0   8   9      348.60      360.55      9.58 o 
   1   8   9        6.07        9.65      2.75 o 
   2   8   9       52.73       39.94      4.50 o 
   3   8   9     6183.99     6041.26     64.24 o 
   4   8   9        1.63        4.94      3.40 o 
   5   8   9       55.62       55.48      3.84 o 
   6   8   9       63.94       65.76      3.57 o 
   7   8   9        1.25        3.15      2.84 o 
   8   8   9      538.44      534.99     16.14 o 
   9   8   9      385.93      365.24      7.83 o 
  10   8   9      233.28      246.09      6.99 o 
  11   8   9      424.98      409.15     12.67 o 
  12   8   9        7.96       12.92      4.27 o 
  13   8   9      265.48      261.32      9.37 o 
  14   8   9       33.05       33.17      4.46 o 
  15   8   9       76.56       77.49      6.55 o 
  16   8   9        4.95        4.93      5.10 o 
  -4   9   9       42.63       53.43      8.12 o 
  -3   9   9       14.67       18.13      7.03 o 
  -2   9   9       99.85      108.11     14.14 o 
  -1   9   9       64.60       83.76      7.61 o 
   0   9   9      403.58      384.79      7.17 o 
   1   9   9       89.29      102.91      4.88 o 
   2   9   9       45.55       39.37      3.78 o 
   3   9   9      143.88      123.81      5.87 o 
   4   9   9      123.73      134.88      6.18 o 
   5   9   9       11.42        9.50      3.55 o 
   6   9   9      392.13      374.11      7.27 o 
   7   9   9      824.57      783.66     14.83 o 
   8   9   9      857.93      817.38     12.69 o 
   9   9   9     1395.93     1413.43     16.45 o 
  10   9   9        3.46        8.72      3.19 o 
  11   9   9      764.42      754.33     12.02 o 
  12   9   9     1313.99     1363.30     22.77 o 
  13   9   9       44.46       42.98      5.24 o 
  14   9   9      339.47      317.87      9.12 o 
  15   9   9      247.56      246.31     10.11 o 
  16   9   9       71.11       73.73      8.60 o 
  -3  10   9       14.72        8.80      9.80 o 
  -2  10   9      160.88      179.10     10.84 o 
  -1  10   9      247.74      267.83     21.38 o 
   0  10   9       31.19       36.43      8.20 o 
   1  10   9      254.34      265.21      7.97 o 
   2  10   9     1160.70     1155.71     16.44 o 
   3  10   9       60.35       63.11      6.02 o 
   4  10   9      727.54      703.26     12.35 o 
   5  10   9        1.62        3.54      6.47 o 
   6  10   9      295.68      258.37      7.36 o 
   7  10   9      559.70      603.25     18.32 o 
   8  10   9     1299.03     1272.67     16.69 o 
   9  10   9      146.54      152.44      6.46 o 
  10  10   9       15.43       21.92      4.02 o 
  11  10   9     1023.24      969.75     16.43 o 
  12  10   9      328.07      350.75     10.16 o 
  13  10   9       17.31        9.87      3.93 o 
  14  10   9        4.42       -3.62      3.62 o 
  15  10   9       26.37       25.97      4.73 o 
  16  10   9       53.83       47.91      5.64 o 
  -2  11   9       28.72       28.49      7.06 o 
  -1  11   9      348.94      345.21     18.27 o 
   0  11   9        5.78        2.86      7.10 o 
   1  11   9      163.03      168.44     13.00 o 
   2  11   9      191.90      194.72     12.96 o 
   3  11   9      389.73      405.48      8.73 o 
   4  11   9      458.86      477.75     10.05 o 
   5  11   9        5.71        6.65      3.38 o 
   6  11   9      123.61      148.94      6.15 o 
   7  11   9     1449.29     1452.91     37.77 o 
   8  11   9      846.09      801.77     12.80 o 
   9  11   9      456.43      440.93      9.84 o 
  10  11   9      183.36      179.32      7.25 o 
  11  11   9      304.64      306.34      9.13 o 
  12  11   9      101.35      105.24      7.46 o 
  13  11   9      147.21      151.52      7.74 o 
  14  11   9      257.31      285.45     10.16 o 
  15  11   9        5.16        9.51      4.86 o 
  -1  12   9        0.29        8.69      8.69 o 
   0  12   9       69.40       75.68     14.53 o 
   1  12   9       74.94       86.92     13.57 o 
   2  12   9        1.12       -1.45      6.62 o 
   3  12   9      542.06      584.93     20.33 o 
   4  12   9       10.22        2.20      3.95 o 
   5  12   9       50.60       65.40     10.28 o 
   6  12   9        4.46        7.07      6.50 o 
   7  12   9      123.45      123.48      5.85 o 
   8  12   9      102.98      101.72      9.24 o 
   9  12   9       32.68       26.69      5.05 o 
  10  12   9       24.63       23.78      4.26 o 
  11  12   9      782.85      769.82     15.73 o 
  12  12   9       31.39       27.08      5.34 o 
  13  12   9      240.21      230.55     13.15 o 
  14  12   9       57.11       54.29      5.83 o 
  15  12   9        5.20       -2.96      4.55 o 
   0  13   9        9.93        3.53      8.14 o 
   1  13   9       24.64       24.61      8.61 o 
   2  13   9       72.71       68.56     10.21 o 
   3  13   9      352.69      378.39     17.58 o 
   4  13   9      289.08      257.48     14.97 o 
   5  13   9        3.13        3.21      5.21 o 
   6  13   9      777.83      744.55     13.83 o 
   7  13   9        2.85        1.90      4.20 o 
   8  13   9        0.84       -4.65      4.65 o 
   9  13   9      119.97      114.44      6.85 o 
  10  13   9       23.94       23.11      4.73 o 
  11  13   9      415.20      451.26     10.94 o 
  12  13   9      878.27      919.59     27.52 o 
  13  13   9       62.95       62.30      6.08 o 
  14  13   9        3.12       11.79      4.75 o 
   2  14   9      156.94      148.57     25.19 o 
   3  14   9      154.44      176.19     14.00 o 
   4  14   9       74.53       72.16     10.60 o 
   5  14   9        3.75       -1.51      7.31 o 
   6  14   9      231.67      265.06      7.71 o 
   7  14   9       17.39       26.30      4.72 o 
   8  14   9      485.36      467.78     11.90 o 
   9  14   9       80.28       75.78      7.02 o 
  10  14   9        2.67        2.18      5.09 o 
  11  14   9      291.06      263.84     11.60 o 
  12  14   9       72.79       72.47      6.23 o 
  13  14   9       75.83       75.35      6.69 o 
  14  14   9        6.76        7.57      4.77 o 
   4  15   9        6.99        6.03     11.87 o 
   5  15   9       71.84       81.96     11.24 o 
   6  15   9       12.75       13.24      8.35 o 
   7  15   9      256.46      277.86     16.64 o 
   8  15   9      394.62      408.64     11.31 o 
   9  15   9       17.53       20.59      5.14 o 
  10  15   9      108.13      104.65     10.42 o 
  11  15   9      142.63      152.37      8.84 o 
  12  15   9        4.63        5.06      4.33 o 
   7  16   9       24.49       28.59      9.31 o 
   8  16   9        8.29       11.82      3.99 o 
   9  16   9        4.16        6.62      4.08 o 
  10  16   9       40.85       37.47      5.83 o 
  -2 -12  10       86.17       83.96      7.05 o 
  -1 -12  10      188.92      182.10      8.82 o 
   0 -12  10        0.27       -4.86      4.86 o 
  -5 -11  10      258.62      251.99     13.15 o 
  -4 -11  10       12.58        7.24      5.18 o 
  -3 -11  10      108.78      114.43      7.50 o 
  -2 -11  10      253.03      251.36     10.05 o 
  -1 -11  10       73.19       66.83      6.32 o 
   0 -11  10      514.49      526.76     12.69 o 
   1 -11  10       78.08       73.27      7.39 o 
   2 -11  10      550.36      551.69     20.29 o 
   3 -11  10       25.02       32.03      6.02 o 
  -6 -10  10        4.93        9.46      5.37 o 
  -5 -10  10       21.96       27.18      5.62 o 
  -4 -10  10       15.98       10.82      5.17 o 
  -3 -10  10       32.09       36.38      6.31 o 
  -2 -10  10      268.17      285.93     10.14 o 
  -1 -10  10      256.99      279.06      9.64 o 
   0 -10  10        0.58        1.95      4.20 o 
   1 -10  10        0.32       -1.11      4.94 o 
   2 -10  10       17.36       13.00      5.40 o 
   3 -10  10       41.66       44.79      7.71 o 
   4 -10  10       67.30       74.90      9.64 o 
   5 -10  10      269.66      253.66     10.87 o 
  -7  -9  10      127.29      118.68      8.31 o 
  -6  -9  10       28.34       22.45      6.23 o 
  -5  -9  10       15.63       12.58      7.06 o 
  -4  -9  10        9.88       11.37      4.87 o 
  -3  -9  10      267.42      294.31     10.17 o 
  -2  -9  10        2.61        5.03      4.32 o 
  -1  -9  10      470.62      469.15     10.45 o 
   0  -9  10      239.65      241.05     15.18 o 
   1  -9  10        5.40        3.66      4.01 o 
   2  -9  10        0.28       -4.30      4.30 o 
   3  -9  10       31.82       42.60      8.35 o 
   4  -9  10       32.28       21.07      5.34 o 
   5  -9  10       81.64       83.69      7.39 o 
   6  -9  10      128.43      134.92     10.90 o 
   7  -9  10        0.00       -4.64      4.64 o 
  -7  -8  10       66.30       64.96      9.72 o 
  -6  -8  10       22.23       20.93      5.31 o 
  -5  -8  10       31.66       26.25      6.21 o 
  -4  -8  10      103.47      103.46     10.00 o 
  -3  -8  10       69.52       60.77      5.73 o 
  -2  -8  10     1002.60      955.72     16.17 o 
  -1  -8  10      414.26      424.75     10.75 o 
   0  -8  10       90.57       67.79      5.67 o 
   1  -8  10       87.28       95.56      9.20 o 
   2  -8  10       61.31       63.22      5.31 o 
   3  -8  10        1.58       -4.61      8.17 o 
   4  -8  10       53.54       39.76      5.69 o 
   5  -8  10      167.67      164.14      8.75 o 
   6  -8  10      444.25      454.15     13.05 o 
   7  -8  10      160.54      163.09      8.93 o 
   8  -8  10      168.51      150.69      8.64 o 
  -8  -7  10       54.63       50.16      6.54 o 
  -7  -7  10        7.26        9.81      5.19 o 
  -6  -7  10      553.53      588.47     16.15 o 
  -5  -7  10        0.17        1.36      3.86 o 
  -4  -7  10        3.50        8.58      3.97 o 
  -3  -7  10       13.54       10.25      3.75 o 
  -2  -7  10      104.44      103.32      5.70 o 
  -1  -7  10        6.61        9.44      3.65 o 
   0  -7  10       34.31       31.31      4.20 o 
   1  -7  10        3.94        5.36      5.80 o 
   2  -7  10      358.30      356.29      9.28 o 
   3  -7  10      241.21      247.49     10.04 o 
   4  -7  10       60.03       56.02      6.05 o 
   5  -7  10      398.54      392.79     11.96 o 
   6  -7  10       20.96       29.31      5.34 o 
   7  -7  10        0.01        6.02      4.79 o 
   8  -7  10       97.70       97.43      7.55 o 
   9  -7  10       32.59       38.16      7.26 o 
  -8  -6  10       77.88       74.73      8.88 o 
  -7  -6  10      458.32      469.96     21.54 o 
  -6  -6  10        9.26        3.19      4.51 o 
  -5  -6  10        0.01        3.34      3.80 o 
  -4  -6  10       40.05       44.74      4.74 o 
  -3  -6  10      485.91      476.29      9.94 o 
  -2  -6  10      459.63      466.86     11.07 o 
  -1  -6  10       25.75       23.06      4.92 o 
   0  -6  10       35.21       36.14      3.73 o 
   1  -6  10      989.86      999.87     16.17 o 
   2  -6  10       32.15       26.72      4.19 o 
   3  -6  10      432.67      418.49      9.70 o 
   4  -6  10      723.73      665.15     14.82 o 
   5  -6  10      260.13      229.45      9.83 o 
   6  -6  10       98.23       91.53      6.77 o 
   7  -6  10      481.25      449.09     12.55 o 
   8  -6  10      229.85      237.05     11.50 o 
   9  -6  10       21.07       24.12      6.70 o 
  10  -6  10       29.53       28.58      9.13 o 
  -8  -5  10      222.06      221.74     11.70 o 
  -7  -5  10       45.60       38.85      8.77 o 
  -6  -5  10       30.92       45.65      5.48 o 
  -5  -5  10        1.23        3.39      4.22 o 
  -4  -5  10      371.97      398.91      9.47 o 
  -3  -5  10      828.92      846.59     12.99 o 
  -2  -5  10      278.99      271.21      9.24 o 
  -1  -5  10      349.64      349.81      8.34 o 
   0  -5  10     2878.88     2820.31     26.91 o 
   1  -5  10      161.69      174.61      5.23 o 
   2  -5  10      345.29      323.68      6.85 o 
   3  -5  10     1548.88     1502.08     24.77 o 
   4  -5  10      383.84      386.66      9.29 o 
   5  -5  10       66.46       57.03      5.77 o 
   6  -5  10      110.47      119.22      7.48 o 
   7  -5  10        2.61       -4.92      4.92 o 
   8  -5  10      214.12      199.15      9.34 o 
   9  -5  10       22.31       29.77      5.05 o 
  10  -5  10       18.63       18.50      5.72 o 
  11  -5  10      194.11      180.31     10.16 o 
  -8  -4  10      340.52      396.04     12.78 o 
  -7  -4  10      143.62      144.93     10.75 o 
  -6  -4  10      120.17      122.55      7.25 o 
  -5  -4  10      218.52      236.29      9.17 o 
  -4  -4  10        9.82        7.57      3.69 o 
  -3  -4  10      281.79      262.54      7.70 o 
  -2  -4  10       75.55       68.74      4.65 o 
  -1  -4  10        0.01        0.40      3.14 o 
   0  -4  10      378.60      405.18      8.72 o 
   1  -4  10      232.10      237.00      5.86 o 
   2  -4  10       99.40       99.04      4.23 o 
   3  -4  10      752.87      753.06     13.85 o 
   4  -4  10       44.80       56.38      5.71 o 
   5  -4  10        5.95        8.69      4.52 o 
   6  -4  10     1168.99     1124.96     19.19 o 
   7  -4  10       65.56       70.29      6.27 o 
   8  -4  10       38.98       51.06      5.84 o 
   9  -4  10      186.17      170.55      7.92 o 
  10  -4  10        2.53        1.88      4.44 o 
  11  -4  10       22.51       11.73      5.74 o 
  12  -4  10      127.34      165.16     15.31 o 
  -8  -3  10       93.14       72.88      7.22 o 
  -7  -3  10        2.47       10.47      5.75 o 
  -6  -3  10      101.71       97.89     10.28 o 
  -5  -3  10       16.86       18.31      4.54 o 
  -4  -3  10      571.18      567.21     10.44 o 
  -3  -3  10      234.14      234.56      7.35 o 
  -2  -3  10      805.32      812.18     12.02 o 
  -1  -3  10      181.76      179.24      6.47 o 
   0  -3  10      235.86      243.81      6.39 o 
   1  -3  10      677.99      659.01      8.74 o 
   2  -3  10       38.60       31.45      3.08 o 
   3  -3  10      200.18      178.18      5.43 o 
   4  -3  10     1670.11     1602.68     15.89 o 
   5  -3  10       10.94        2.77      3.22 o 
   6  -3  10       46.09       49.35      3.55 o 
   7  -3  10       79.96       60.08      5.89 o 
   8  -3  10      241.78      248.33      9.73 o 
   9  -3  10      897.31      842.31     14.85 o 
  10  -3  10       25.91       30.20      4.95 o 
  11  -3  10       46.51       55.77      8.21 o 
  12  -3  10      286.14      277.85     10.77 o 
  -8  -2  10       27.98       30.46      5.92 o 
  -7  -2  10      191.67      192.68     10.59 o 
  -6  -2  10       16.77       21.63      5.50 o 
  -5  -2  10      275.37      301.21      9.62 o 
  -4  -2  10       92.98      105.29      6.71 o 
  -3  -2  10       49.17       46.88      4.13 o 
  -2  -2  10      506.77      508.99      9.32 o 
  -1  -2  10        7.63       16.57      3.65 o 
   0  -2  10      642.56      662.21     10.36 o 
   1  -2  10      252.33      234.20      5.52 o 
   2  -2  10     1312.59     1309.73     15.01 o 
   3  -2  10     1002.30      970.87     11.34 o 
   4  -2  10      488.39      502.92     10.91 o 
   5  -2  10      158.41      179.72      6.20 o 
   6  -2  10       63.24       64.41      4.73 o 
   7  -2  10       56.72       50.58      3.64 o 
   8  -2  10      121.76      115.40      9.91 o 
   9  -2  10      381.87      333.00      9.73 o 
  10  -2  10      163.39      132.44      7.04 o 
  11  -2  10      597.02      638.78     24.16 o 
  12  -2  10        1.80       -3.94      4.51 o 
  13  -2  10        7.50       10.91      6.15 o 
  -8  -1  10        2.75        6.85      5.05 o 
  -7  -1  10      192.75      221.32     16.99 o 
  -6  -1  10        0.03       -4.27      4.27 o 
  -5  -1  10      409.14      422.99     12.60 o 
  -4  -1  10        0.82       -3.34      3.50 o 
  -3  -1  10       23.90       21.76      3.63 o 
  -2  -1  10       19.75       20.78      4.98 o 
  -1  -1  10      319.59      299.04      7.13 o 
   0  -1  10      106.79      116.91      4.54 o 
   1  -1  10      526.79      547.89      7.63 o 
   2  -1  10      335.87      314.89      6.02 o 
   3  -1  10     1515.09     1496.27     13.79 o 
   4  -1  10      113.42      107.64      4.25 o 
   5  -1  10       25.22       36.21      7.62 o 
   6  -1  10      692.94      672.81      9.97 o 
   7  -1  10       22.71       18.38      3.23 o 
   8  -1  10       51.02       51.05      3.76 o 
   9  -1  10       43.13       36.10      4.78 o 
  10  -1  10      215.74      195.10     11.19 o 
  11  -1  10      659.32      632.75     15.18 o 
  12  -1  10      155.38      155.01     10.08 o 
  13  -1  10      582.17      550.29     13.51 o 
  14  -1  10       86.26       89.75      7.48 o 
  -8   0  10      350.45      364.36     20.14 o 
  -7   0  10       42.95       71.53      8.55 o 
  -6   0  10        5.29        0.67      4.30 o 
  -5   0  10       47.88       44.86      5.47 o 
  -4   0  10      597.80      597.62     13.99 o 
  -3   0  10      969.62      967.96     12.99 o 
  -2   0  10      404.61      399.65      8.28 o 
  -1   0  10      934.10      935.35     14.81 o 
   0   0  10     1159.38     1139.68     11.50 o 
   1   0  10       61.19       58.48      3.20 o 
   2   0  10        4.35        7.25      2.38 o 
   3   0  10       94.94      119.25      4.03 o 
   4   0  10     1940.47     1987.14     18.04 o 
   5   0  10      752.90      738.15     10.37 o 
   6   0  10      309.41      298.53      6.39 o 
   7   0  10     1274.73     1255.21     13.72 o 
   8   0  10     4520.17     4458.66     35.92 o 
   9   0  10      288.72      293.27      6.44 o 
  10   0  10      209.68      230.14      9.93 o 
  11   0  10      133.83      113.18      6.54 o 
  12   0  10       18.08       12.82      4.71 o 
  13   0  10      187.68      199.93     14.43 o 
  14   0  10       55.09       62.61      6.80 o 
  -8   1  10      381.39      373.21     14.19 o 
  -7   1  10       99.17       89.11      6.83 o 
  -6   1  10        0.18        1.84      4.69 o 
  -5   1  10      140.21      142.51      7.31 o 
  -4   1  10      303.00      325.85      9.62 o 
  -3   1  10     1608.39     1527.97     26.30 o 
  -2   1  10     1053.77     1035.39     13.96 o 
  -1   1  10      504.84      463.80      7.69 o 
   0   1  10     1228.80     1228.35     15.10 o 
   1   1  10      384.19      355.50      5.91 o 
   2   1  10     1407.64     1369.86     14.91 o 
   3   1  10     1273.07     1279.57     12.06 o 
   4   1  10        0.32        5.96      3.07 o 
   5   1  10      196.95      182.98      4.78 o 
   6   1  10       47.21       56.79      3.71 o 
   7   1  10      802.21      790.95     10.80 o 
   8   1  10      228.11      221.61      6.35 o 
   9   1  10     1082.75     1074.28     12.81 o 
  10   1  10      851.81      817.84     11.55 o 
  11   1  10       30.49       35.72      6.29 o 
  12   1  10      132.25      145.99      7.49 o 
  13   1  10       84.11       77.82      6.39 o 
  14   1  10        5.37        1.96      4.97 o 
  15   1  10      270.04      291.21     14.97 o 
  -7   2  10       96.21       97.03      8.33 o 
  -6   2  10      143.17      150.30      7.73 o 
  -5   2  10      473.08      479.67     11.21 o 
  -4   2  10       92.93       75.91      5.78 o 
  -3   2  10      294.32      286.34      7.80 o 
  -2   2  10      650.69      620.21     10.88 o 
  -1   2  10      570.22      546.99      8.27 o 
   0   2  10       62.32       67.95      3.72 o 
   1   2  10      509.33      511.87      8.29 o 
   2   2  10     1287.47     1280.08     11.95 o 
   3   2  10     1741.77     1706.86     14.68 o 
   4   2  10        1.31        5.60      2.38 o 
   5   2  10      509.82      525.19      7.22 o 
   6   2  10       19.94       17.76      2.64 o 
   7   2  10      165.44      156.00      4.69 o 
   8   2  10       72.82       83.99      5.34 o 
   9   2  10       34.96       39.22      3.64 o 
  10   2  10      540.99      535.38     11.27 o 
  11   2  10       97.59       81.94      5.34 o 
  12   2  10       39.05       34.10      4.57 o 
  13   2  10      175.97      203.09     20.00 o 
  14   2  10       75.10       68.79      7.63 o 
  15   2  10       32.57       41.33      7.32 o 
  -7   3  10       82.08       76.93      7.87 o 
  -6   3  10       49.53       53.34      5.63 o 
  -5   3  10      563.95      574.23     12.28 o 
  -4   3  10       80.49       95.50      5.26 o 
  -3   3  10      913.66      884.00     19.50 o 
  -2   3  10      861.58      858.55     13.86 o 
  -1   3  10      422.90      404.46      7.79 o 
   0   3  10     4805.97     4634.91     33.82 o 
   1   3  10      452.33      433.03      6.64 o 
   2   3  10      315.55      323.16      5.05 o 
   3   3  10      107.83      110.80      3.41 o 
   4   3  10       20.69       17.36      2.65 o 
   5   3  10       23.99       29.87      2.93 o 
   6   3  10     1442.76     1372.81     12.85 o 
   7   3  10     5787.47     5874.35     61.46 o 
   8   3  10      984.51      984.40     11.82 o 
   9   3  10       56.97       58.71      4.37 o 
  10   3  10     1343.19     1316.99     19.05 o 
  11   3  10      503.85      523.02      8.98 o 
  12   3  10       29.65       35.18      3.83 o 
  13   3  10      461.45      468.33     13.55 o 
  14   3  10        1.57       12.96      7.62 o 
  15   3  10      395.30      402.76     14.47 o 
  -6   4  10      264.23      244.78     11.22 o 
  -5   4  10        1.79       -1.16      4.20 o 
  -4   4  10      314.71      301.76      7.90 o 
  -3   4  10       27.44       29.15      3.43 o 
  -2   4  10      319.08      296.93      7.20 o 
  -1   4  10      483.97      480.07      7.24 o 
   0   4  10       10.19       16.60      2.92 o 
   1   4  10     2380.63     2317.52     20.04 o 
   2   4  10      163.39      170.44      4.54 o 
   3   4  10      575.91      542.36      6.80 o 
   4   4  10     2913.35     2782.21     22.50 o 
   5   4  10     1107.14     1055.14     11.49 o 
   6   4  10       32.25       32.86      3.12 o 
   7   4  10      295.93      281.92      6.37 o 
   8   4  10     5539.08     5413.34     46.95 o 
   9   4  10      841.19      830.80     14.08 o 
  10   4  10     1058.01     1027.80     12.59 o 
  11   4  10      216.82      208.67      5.94 o 
  12   4  10      390.70      429.18      9.43 o 
  13   4  10        0.19        0.05      3.63 o 
  14   4  10       39.66       42.87      6.59 o 
  15   4  10       52.66       59.66      7.67 o 
  -6   5  10       36.06       26.05      6.60 o 
  -5   5  10      173.82      174.70      7.54 o 
  -4   5  10      251.70      221.11      6.34 o 
  -3   5  10      157.54      162.69      5.53 o 
  -2   5  10        0.06        1.01      2.61 o 
  -1   5  10     1973.68     1865.16     18.00 o 
   0   5  10      104.69      103.52      5.30 o 
   1   5  10      500.24      495.77      7.14 o 
   2   5  10     1532.44     1453.68     13.30 o 
   3   5  10     1922.93     1890.74     16.50 o 
   4   5  10        7.18        5.26      2.22 o 
   5   5  10     1386.98     1354.87     16.15 o 
   6   5  10      475.83      454.31      6.70 o 
   7   5  10      476.38      464.64      7.73 o 
   8   5  10      242.01      245.23      6.57 o 
   9   5  10      123.77      127.86      5.12 o 
  10   5  10       38.86       41.94      3.43 o 
  11   5  10       38.82       38.00      3.42 o 
  12   5  10        3.07        2.98      3.18 o 
  13   5  10        8.18       13.93      3.94 o 
  14   5  10       38.28       45.94      4.96 o 
  15   5  10      101.31       90.22      8.35 o 
  16   5  10      281.92      293.87     23.46 o 
  -5   6  10      338.49      368.51      9.50 o 
  -4   6  10     1042.87     1017.65     15.33 o 
  -3   6  10       15.70       14.08      3.79 o 
  -2   6  10       36.75       42.27      3.53 o 
  -1   6  10     1076.21     1051.34     12.34 o 
   0   6  10        0.97        1.19      2.74 o 
   1   6  10       39.90       44.13      3.55 o 
   2   6  10       94.88      101.88      4.11 o 
   3   6  10      224.43      193.46      5.12 o 
   4   6  10      224.56      225.20      5.14 o 
   5   6  10     1275.43     1271.74     12.94 o 
   6   6  10       59.73       58.54      3.47 o 
   7   6  10      843.94      848.46     10.62 o 
   8   6  10       94.78       90.32      4.54 o 
   9   6  10     3468.92     3400.99     26.63 o 
  10   6  10      129.93      136.80      4.80 o 
  11   6  10      632.80      677.56      9.44 o 
  12   6  10       93.94      101.11      5.54 o 
  13   6  10      127.55      114.79      6.03 o 
  14   6  10        2.64        9.30      4.03 o 
  15   6  10       18.04       23.29      4.80 o 
  16   6  10       75.55      101.34      9.20 o 
  -5   7  10        3.19       -4.60      7.19 o 
  -4   7  10       33.31       30.65      8.08 o 
  -3   7  10      377.38      419.00      8.08 o 
  -2   7  10        2.08        3.40      2.81 o 
  -1   7  10       48.61       48.82      3.50 o 
   0   7  10     1346.09     1315.67     15.13 o 
   1   7  10      190.52      196.74      6.25 o 
   2   7  10      849.76      812.82     12.52 o 
   3   7  10      558.70      554.56     11.19 o 
   4   7  10      751.48      617.08     11.85 o 
   5   7  10        8.72        1.96      2.63 o 
   6   7  10      120.88      115.02      5.71 o 
   7   7  10      608.21      617.18     15.55 o 
   8   7  10      307.80      330.62      7.61 o 
   9   7  10      904.62      883.74     12.38 o 
  10   7  10      435.98      396.91     10.26 o 
  11   7  10      133.95      138.62      6.09 o 
  12   7  10      673.40      640.48     11.55 o 
  13   7  10       94.25       86.62      6.34 o 
  14   7  10      207.26      228.72     10.07 o 
  15   7  10      602.12      638.35     18.67 o 
  16   7  10      266.18      294.88     16.43 o 
  -4   8  10       58.15       55.97      8.62 o 
  -3   8  10      836.93      867.75     20.11 o 
  -2   8  10      554.84      526.92      9.29 o 
  -1   8  10      266.31      282.75      6.88 o 
   0   8  10       51.37       49.72      3.75 o 
   1   8  10       71.13       69.63      4.93 o 
   2   8  10      854.07      805.19     13.66 o 
   3   8  10      948.72      923.30     14.99 o 
   4   8  10     1959.21     1981.27     25.45 o 
   5   8  10      276.02      260.33      8.01 o 
   6   8  10     1395.11     1395.44     15.56 o 
   7   8  10      636.26      629.19      9.85 o 
   8   8  10       55.69       59.87      4.17 o 
   9   8  10      402.02      391.70      8.26 o 
  10   8  10        0.95        1.87      5.32 o 
  11   8  10        5.54        8.55      3.57 o 
  12   8  10      735.84      700.61     12.10 o 
  13   8  10       15.73       11.76      4.53 o 
  14   8  10        0.52        1.41      3.69 o 
  15   8  10      216.96      233.11      9.80 o 
  16   8  10       20.37       14.36      5.49 o 
  -3   9  10       13.52       19.32      6.98 o 
  -2   9  10      345.36      349.03     13.49 o 
  -1   9  10      437.56      467.79     14.37 o 
   0   9  10        9.23       10.55      2.76 o 
   1   9  10       28.42       30.86      3.72 o 
   2   9  10       24.46       35.24      3.97 o 
   3   9  10       51.65       55.10      4.46 o 
   4   9  10        0.68       -2.56      3.13 o 
   5   9  10      221.81      236.23      7.84 o 
   6   9  10        6.84        8.04      3.31 o 
   7   9  10       19.72       11.37      3.37 o 
   8   9  10        0.20        1.86      3.39 o 
   9   9  10      672.24      650.09     11.74 o 
  10   9  10      106.89      120.95      5.60 o 
  11   9  10       27.48       21.50      3.97 o 
  12   9  10       53.29       58.07      4.96 o 
  13   9  10      473.89      500.21     11.97 o 
  14   9  10       72.18       71.13      5.46 o 
  15   9  10        0.34       -2.84      4.12 o 
  16   9  10      654.14      682.45     30.28 o 
  -2  10  10        6.19       14.72     11.38 o 
  -1  10  10      308.26      315.06     23.72 o 
   0  10  10        2.43       -6.66      7.36 o 
   1  10  10      204.22      225.91      7.97 o 
   2  10  10      900.19      845.74     13.83 o 
   3  10  10       58.32       64.75      4.70 o 
   4  10  10      169.97      179.06      6.98 o 
   5  10  10       29.06       29.38      6.13 o 
   6  10  10        5.69        9.39      3.45 o 
   7  10  10       19.69       19.39      3.78 o 
   8  10  10      750.74      740.36     12.31 o 
   9  10  10       88.15       88.85      5.42 o 
  10  10  10      217.62      200.32      7.62 o 
  11  10  10     2376.67     2340.28     27.77 o 
  12  10  10        0.90        0.90      4.10 o 
  13  10  10        0.08       -3.89      3.89 o 
  14  10  10      469.34      469.88     14.62 o 
  15  10  10      120.64      167.41      7.64 o 
  -1  11  10       11.40       14.17      8.48 o 
   0  11  10      473.86      483.50     33.91 o 
   1  11  10      107.42      108.78     11.29 o 
   2  11  10      445.28      459.77     17.80 o 
   3  11  10       27.40       24.81      3.57 o 
   4  11  10      855.08      850.22     14.26 o 
   5  11  10      578.78      552.57     11.65 o 
   6  11  10       24.11       18.77      3.62 o 
   7  11  10        0.19       -0.75      3.32 o 
   8  11  10      551.71      564.83     12.58 o 
   9  11  10      139.61      137.80      8.46 o 
  10  11  10       78.15       61.22      5.15 o 
  11  11  10      373.43      368.33     10.04 o 
  12  11  10        3.74        9.77      4.46 o 
  13  11  10        0.23       -0.15      4.64 o 
  14  11  10      114.00      111.07      8.32 o 
  15  11  10       15.58       18.57      5.01 o 
   0  12  10      111.58      124.08     14.29 o 
   1  12  10       12.04       23.73      8.48 o 
   2  12  10       10.04       17.47      7.79 o 
   3  12  10      425.41      469.15     18.46 o 
   4  12  10       10.25       17.86      3.75 o 
   5  12  10        5.21        4.58      3.60 o 
   6  12  10     1600.77     1617.25     20.28 o 
   7  12  10       73.66       75.46      5.27 o 
   8  12  10     1174.83     1164.26     16.88 o 
   9  12  10     1001.17      940.54     17.08 o 
  10  12  10       13.37       18.91      4.13 o 
  11  12  10       45.91       41.67      5.06 o 
  12  12  10        0.07        4.77      4.19 o 
  13  12  10      106.13      132.64      9.45 o 
  14  12  10       24.64       15.35      4.86 o 
  15  12  10       12.12       23.42      5.43 o 
   1  13  10       26.05       29.77      9.31 o 
   2  13  10      193.70      195.82     14.72 o 
   3  13  10      304.14      319.64     16.78 o 
   4  13  10      118.13       97.44     11.10 o 
   5  13  10      629.84      608.17     12.02 o 
   6  13  10      349.99      347.13      9.79 o 
   7  13  10       12.09        7.25      6.71 o 
   8  13  10      104.75      115.25      6.16 o 
   9  13  10       12.65       10.10      6.72 o 
  10  13  10      408.79      433.57     12.17 o 
  11  13  10      301.14      301.68      9.49 o 
  12  13  10       58.15       74.39      6.22 o 
  13  13  10      571.73      581.39     15.28 o 
  14  13  10        0.56        7.05      4.57 o 
   3  14  10      140.78      138.86     13.50 o 
   4  14  10        8.03       11.00      8.14 o 
   5  14  10      416.23      415.31     18.99 o 
   6  14  10      134.05      141.82      6.98 o 
   7  14  10      489.82      479.61     11.62 o 
   8  14  10      972.20     1013.33     25.87 o 
   9  14  10       74.66       56.32      6.51 o 
  10  14  10        0.04       -3.97      4.14 o 
  11  14  10      520.25      491.72     13.18 o 
  12  14  10       18.56       18.77      4.62 o 
  13  14  10        3.41        8.46      4.75 o 
   5  15  10      183.99      194.99     15.03 o 
   6  15  10        0.00       -5.14      7.66 o 
   7  15  10       51.91       62.68      5.10 o 
   8  15  10      209.06      230.42      9.06 o 
   9  15  10        4.51        5.95      4.46 o 
  10  15  10        6.72        3.17      6.30 o 
  11  15  10       82.76       80.17      8.05 o 
  12  15  10      277.39      294.22     11.67 o 
  -2 -11  11        1.30       -2.91      5.94 o 
  -1 -11  11        7.18        6.11      4.98 o 
   0 -11  11      231.74      233.39      9.90 o 
   1 -11  11        0.49       -0.73      5.32 o 
   2 -11  11       94.41       80.37      8.10 o 
  -4 -10  11        8.92        8.22      5.80 o 
  -3 -10  11       70.92       78.85      6.98 o 
  -2 -10  11       34.12       35.26      5.29 o 
  -1 -10  11       75.18       77.17      6.67 o 
   0 -10  11      317.33      329.53     15.06 o 
   1 -10  11        8.04        2.49      5.45 o 
   2 -10  11        6.66        7.74      5.41 o 
   3 -10  11      547.17      584.02     15.69 o 
   4 -10  11       45.64       50.62      6.86 o 
  -5  -9  11        0.03        1.56      5.22 o 
  -4  -9  11      106.01      100.08      7.49 o 
  -3  -9  11       24.43       20.17      5.35 o 
  -2  -9  11        0.63        1.13      4.71 o 
  -1  -9  11      117.59      111.47      8.00 o 
   0  -9  11      452.15      470.05     11.91 o 
   1  -9  11       27.97       20.65      5.10 o 
   2  -9  11       59.39       52.91      6.55 o 
   3  -9  11       10.16       10.43      5.65 o 
   4  -9  11       74.49       75.88      8.07 o 
   5  -9  11      234.32      237.54     10.90 o 
   6  -9  11       89.03       97.13      8.10 o 
  -6  -8  11      169.13      167.57      9.05 o 
  -5  -8  11       39.72       38.39      5.16 o 
  -4  -8  11      238.40      238.28     11.64 o 
  -3  -8  11        2.04       -2.06      7.06 o 
  -2  -8  11      245.93      229.07      9.26 o 
  -1  -8  11      247.15      242.57      8.24 o 
   0  -8  11        1.17       -2.97      4.05 o 
   1  -8  11       58.33       55.97      6.78 o 
   2  -8  11      143.49      148.75      7.31 o 
   3  -8  11      138.57      126.56      8.34 o 
   4  -8  11      205.55      171.47      9.33 o 
   5  -8  11      340.87      367.58     20.94 o 
   6  -8  11       27.49       29.60      5.93 o 
   7  -8  11       21.13       21.58      5.75 o 
   8  -8  11      110.60      136.08     12.89 o 
  -7  -7  11       50.80       48.45      6.26 o 
  -6  -7  11       52.14       52.90      6.40 o 
  -5  -7  11      315.43      323.27     10.94 o 
  -4  -7  11        5.39        2.74      4.02 o 
  -3  -7  11       66.04       64.34      5.33 o 
  -2  -7  11      164.61      153.34      6.87 o 
  -1  -7  11       46.96       42.19      4.68 o 
   0  -7  11      227.56      224.74      9.02 o 
   1  -7  11       14.18       16.12      7.55 o 
   2  -7  11      444.96      425.21     11.35 o 
   3  -7  11        0.19        2.90      4.66 o 
   4  -7  11        0.28       -1.91      4.55 o 
   5  -7  11       31.66       44.43     12.19 o 
   6  -7  11       89.19       84.22      7.42 o 
   7  -7  11       35.84       30.40      7.91 o 
   8  -7  11      161.90      158.28      9.16 o 
   9  -7  11      186.86      188.93     10.03 o 
  -7  -6  11       45.22       50.60      6.21 o 
  -6  -6  11      139.25      137.31      8.21 o 
  -5  -6  11       17.77       11.43      6.92 o 
  -4  -6  11      465.57      457.94     11.10 o 
  -3  -6  11      120.53      104.40      6.81 o 
  -2  -6  11       37.12       46.98      4.65 o 
  -1  -6  11        1.14        0.45      3.20 o 
   0  -6  11      142.52      144.44      5.28 o 
   1  -6  11       61.58       65.69      4.97 o 
   2  -6  11      388.13      396.24     10.01 o 
   3  -6  11      137.70      147.93      6.96 o 
   4  -6  11        0.12       -4.34      4.34 o 
   5  -6  11       42.53       40.37      5.70 o 
   6  -6  11      104.01       96.68      7.40 o 
   7  -6  11       80.87       77.04      7.12 o 
   8  -6  11      243.77      226.60     10.48 o 
   9  -6  11       29.07       36.82      9.14 o 
  10  -6  11       67.67       61.23      8.42 o 
  -7  -5  11        3.25       11.64     11.08 o 
  -6  -5  11       95.85      105.35      7.36 o 
  -5  -5  11        7.99        7.00      4.70 o 
  -4  -5  11       25.09       21.98      4.59 o 
  -3  -5  11        0.02       -0.97      3.59 o 
  -2  -5  11       23.92       25.98      4.23 o 
  -1  -5  11       72.47       75.48      5.44 o 
   0  -5  11     1814.35     1810.55     17.19 o 
   1  -5  11      286.11      276.29      6.42 o 
   2  -5  11        3.89        8.68      3.12 o 
   3  -5  11      877.55      879.47     14.32 o 
   4  -5  11       54.55       46.62      4.79 o 
   5  -5  11       31.06       25.70      8.80 o 
   6  -5  11        3.42        2.98      4.69 o 
   7  -5  11      103.81       96.82      7.90 o 
   8  -5  11      328.24      316.62     13.19 o 
   9  -5  11      906.20      890.25     18.21 o 
  10  -5  11        9.12       11.01      5.53 o 
  11  -5  11        2.31       -5.31      9.13 o 
  -7  -4  11       18.38       27.15      6.86 o 
  -6  -4  11      613.85      630.42     16.65 o 
  -5  -4  11      190.39      223.97      9.29 o 
  -4  -4  11        0.61        0.39      3.94 o 
  -3  -4  11        0.01        2.40      3.65 o 
  -2  -4  11      411.54      375.61      8.92 o 
  -1  -4  11      536.63      557.57      9.50 o 
   0  -4  11        2.68        0.19      2.90 o 
   1  -4  11      335.04      329.34      6.67 o 
   2  -4  11      201.56      227.37      6.05 o 
   3  -4  11      323.66      324.87      6.98 o 
   4  -4  11      336.46      323.46      9.06 o 
   5  -4  11       11.32        3.05      4.37 o 
   6  -4  11       50.08       47.50      5.84 o 
   7  -4  11       39.94       33.75      5.52 o 
   8  -4  11       87.56       82.30      7.98 o 
   9  -4  11      580.22      570.01     14.56 o 
  10  -4  11        4.49       -0.82      7.02 o 
  11  -4  11        1.87       -5.05      5.05 o 
  -7  -3  11       67.94       71.50      8.08 o 
  -6  -3  11       54.25       50.67      7.10 o 
  -5  -3  11      736.89      740.60     14.68 o 
  -4  -3  11       35.10       26.04      9.09 o 
  -3  -3  11       27.43       30.14      4.26 o 
  -2  -3  11     1147.68     1126.91     15.15 o 
  -1  -3  11      323.31      321.91      9.02 o 
   0  -3  11       43.03       48.26      3.75 o 
   1  -3  11       49.36       49.03      3.43 o 
   2  -3  11      102.28       95.39      4.16 o 
   3  -3  11      149.26      159.71      4.92 o 
   4  -3  11       18.89       17.51      2.83 o 
   5  -3  11     1337.33     1290.22     14.99 o 
   6  -3  11      201.44      201.65      9.01 o 
   7  -3  11        1.78       -1.53      9.00 o 
   8  -3  11      185.23      199.62      9.29 o 
   9  -3  11       72.04       92.06      7.27 o 
  10  -3  11      214.18      218.24      9.07 o 
  11  -3  11       59.84       68.00      7.33 o 
  12  -3  11       25.59       14.17      6.05 o 
  -7  -2  11        0.83        0.04      8.11 o 
  -6  -2  11       90.37       94.35     11.45 o 
  -5  -2  11       82.28       84.67      7.55 o 
  -4  -2  11        1.40       -3.90      3.90 o 
  -3  -2  11      816.52      788.87     12.40 o 
  -2  -2  11      737.20      729.23     11.75 o 
  -1  -2  11      303.96      310.43      6.96 o 
   0  -2  11      390.06      395.12      7.08 o 
   1  -2  11       27.33       28.58      3.13 o 
   2  -2  11        7.47        1.23      2.73 o 
   3  -2  11      155.29      187.06      6.57 o 
   4  -2  11     1134.79     1075.35     11.47 o 
   5  -2  11       22.67       15.03      2.93 o 
   6  -2  11      126.82      130.83      4.83 o 
   7  -2  11      344.12      338.33     10.00 o 
   8  -2  11       19.70       14.82      3.97 o 
   9  -2  11       45.30       51.85      6.06 o 
  10  -2  11        1.07        3.10      4.29 o 
  11  -2  11       56.23       52.57      5.92 o 
  12  -2  11        0.84       -3.65      5.20 o 
  13  -2  11       76.42       66.29      6.78 o 
  -7  -1  11       23.78       26.76      5.70 o 
  -6  -1  11      740.50      755.67     17.41 o 
  -5  -1  11        0.08        1.28      4.80 o 
  -4  -1  11      270.85      274.20     10.83 o 
  -3  -1  11      211.30      225.83      9.11 o 
  -2  -1  11     1837.73     1817.82     20.16 o 
  -1  -1  11       70.54       71.83      4.04 o 
   0  -1  11      920.79      939.09     10.77 o 
   1  -1  11        0.69        5.64      2.70 o 
   2  -1  11        0.07        0.87      2.58 o 
   3  -1  11     1718.32     1809.07     16.28 o 
   4  -1  11      716.93      675.21     11.17 o 
   5  -1  11      123.56      119.38      4.53 o 
   6  -1  11      343.18      345.61      6.55 o 
   7  -1  11      413.50      390.08      7.55 o 
   8  -1  11        4.92        3.70      2.94 o 
   9  -1  11      385.92      333.50     11.14 o 
  10  -1  11       61.00       47.58      6.20 o 
  11  -1  11        2.05        0.78      4.48 o 
  12  -1  11      447.34      491.02     27.47 o 
  13  -1  11        0.01       -4.67      4.67 o 
  -7   0  11       29.90       43.46      6.17 o 
  -6   0  11      212.50      214.99      9.34 o 
  -5   0  11      103.03      125.52      7.43 o 
  -4   0  11      140.11      146.15      9.78 o 
  -3   0  11      394.88      405.37     11.73 o 
  -2   0  11      540.33      554.75      9.77 o 
  -1   0  11      416.02      407.42      7.51 o 
   0   0  11      100.60       91.49      3.97 o 
   1   0  11       22.11       23.61      2.91 o 
   2   0  11        8.68       16.84      2.95 o 
   3   0  11        2.46        0.13      2.57 o 
   4   0  11      257.52      204.97      5.88 o 
   5   0  11      598.35      600.34      8.20 o 
   6   0  11        0.28        1.72      2.61 o 
   7   0  11      131.88      125.39      4.51 o 
   8   0  11     1312.23     1284.01     15.73 o 
   9   0  11     1332.99     1370.32     16.02 o 
  10   0  11        7.24       12.40      4.85 o 
  11   0  11        7.36       -0.97      4.27 o 
  12   0  11      136.14      162.42      9.33 o 
  13   0  11      292.83      331.50     11.31 o 
  14   0  11       66.61       54.44      6.68 o 
  -7   1  11      239.45      237.48     14.62 o 
  -6   1  11       24.36       26.38      5.46 o 
  -5   1  11       76.96       70.91      6.36 o 
  -4   1  11       93.18       89.66      6.29 o 
  -3   1  11       18.15       18.73      7.15 o 
  -2   1  11      383.85      375.08      9.32 o 
  -1   1  11       17.58       25.47      3.52 o 
   0   1  11        3.65        3.01      2.49 o 
   1   1  11      564.96      587.56      7.98 o 
   2   1  11      199.51      184.19      6.67 o 
   3   1  11     1775.59     1754.30     15.60 o 
   4   1  11     1958.88     1960.67     18.21 o 
   5   1  11      328.27      309.24      6.10 o 
   6   1  11      235.68      241.03      5.69 o 
   7   1  11      287.53      293.93      6.15 o 
   8   1  11      119.96      131.50      5.18 o 
   9   1  11       35.29       40.29      3.70 o 
  10   1  11      211.82      212.32      7.09 o 
  11   1  11      109.64      110.40      6.54 o 
  12   1  11      826.56      869.40     13.99 o 
  13   1  11        0.11        1.58      4.72 o 
  14   1  11      162.17      161.68      8.81 o 
  -6   2  11        6.02        3.84      4.70 o 
  -5   2  11      154.18      156.74      7.97 o 
  -4   2  11       39.47       39.21      5.13 o 
  -3   2  11       40.04       35.34      4.77 o 
  -2   2  11       19.18       17.77      4.63 o 
  -1   2  11       27.39       31.87      3.56 o 
   0   2  11      425.65      428.71      7.53 o 
   1   2  11      511.81      537.62      7.47 o 
   2   2  11       36.10       31.01      2.85 o 
   3   2  11      224.57      214.06      5.11 o 
   4   2  11     2644.75     2516.41     21.90 o 
   5   2  11       20.44       26.35      3.13 o 
   6   2  11     1769.30     1755.22     15.75 o 
   7   2  11       65.33       60.55      3.68 o 
   8   2  11      532.98      545.65      8.97 o 
   9   2  11      207.61      229.57      6.37 o 
  10   2  11        1.68        1.01      3.15 o 
  11   2  11       32.55       34.52      4.27 o 
  12   2  11      535.82      521.76     12.07 o 
  13   2  11      108.22       97.24      9.63 o 
  14   2  11       48.59       54.32      7.34 o 
  15   2  11        0.01        7.76      6.12 o 
  -6   3  11      208.22      240.33      9.64 o 
  -5   3  11       78.74       86.48      6.92 o 
  -4   3  11      131.61      132.84      7.15 o 
  -3   3  11        9.34        5.80      3.48 o 
  -2   3  11     1212.59     1189.42     15.10 o 
  -1   3  11      670.98      616.61      9.88 o 
   0   3  11      691.08      710.13     10.55 o 
   1   3  11     2920.22     2823.26     24.24 o 
   2   3  11        2.65        3.25      2.26 o 
   3   3  11      401.71      408.96      6.44 o 
   4   3  11      596.19      605.60      8.53 o 
   5   3  11      368.07      342.73      6.67 o 
   6   3  11      349.48      334.62      6.55 o 
   7   3  11     1044.31     1020.35     11.17 o 
   8   3  11       19.27       14.11      5.93 o 
   9   3  11      205.21      213.36      6.75 o 
  10   3  11       11.74       10.38      3.21 o 
  11   3  11        1.50       -3.03      3.03 o 
  12   3  11      491.66      490.70      9.74 o 
  13   3  11      215.55      225.30     14.69 o 
  14   3  11      132.42      139.04      9.38 o 
  15   3  11      236.74      237.56     12.15 o 
  -6   4  11        4.69        0.88      5.32 o 
  -5   4  11       20.17       26.83      5.05 o 
  -4   4  11       31.77       31.54      4.56 o 
  -3   4  11       16.74       25.66      3.50 o 
  -2   4  11      425.90      421.19      8.70 o 
  -1   4  11      928.19      892.16     15.20 o 
   0   4  11      206.34      186.71      5.52 o 
   1   4  11      606.81      605.95      9.21 o 
   2   4  11      236.52      226.95      5.31 o 
   3   4  11      576.61      568.39      6.93 o 
   4   4  11      297.36      287.81      6.54 o 
   5   4  11       66.44       79.25      5.53 o 
   6   4  11      191.17      175.11      5.11 o 
   7   4  11     3836.99     3756.16     30.99 o 
   8   4  11      263.49      275.19      6.76 o 
   9   4  11        0.42        2.58      3.00 o 
  10   4  11      410.07      387.59      8.16 o 
  11   4  11       19.59       18.43      3.18 o 
  12   4  11      133.12      147.83      5.92 o 
  13   4  11      842.87      852.73     16.65 o 
  14   4  11        0.75       -0.70      6.57 o 
  15   4  11       32.50       30.85      6.86 o 
  -5   5  11      167.20      208.04     10.32 o 
  -4   5  11      184.90      185.80      6.83 o 
  -3   5  11      316.81      299.73      7.14 o 
  -2   5  11       58.34       45.92      3.96 o 
  -1   5  11       24.83       31.09      3.44 o 
   0   5  11      120.12      108.14      4.19 o 
   1   5  11      292.72      293.11      5.95 o 
   2   5  11      369.05      373.21      8.56 o 
   3   5  11     1949.68     1857.34     16.09 o 
   4   5  11     1473.11     1437.42     13.19 o 
   5   5  11       20.15       17.84      2.90 o 
   6   5  11      230.11      211.10      7.33 o 
   7   5  11       61.20       56.36      3.87 o 
   8   5  11      947.73      971.67     11.99 o 
   9   5  11      545.05      531.10     10.42 o 
  10   5  11      155.92      152.24      5.60 o 
  11   5  11       94.64       94.31      4.43 o 
  12   5  11      333.46      292.76      7.07 o 
  13   5  11       88.40       99.25      5.99 o 
  14   5  11        2.78       -0.08      3.85 o 
  15   5  11        0.14        2.89      5.75 o 
  -5   6  11       36.34       33.04      5.25 o 
  -4   6  11      455.14      486.78     10.87 o 
  -3   6  11        0.79       -0.38      3.01 o 
  -2   6  11      558.09      535.04      9.20 o 
  -1   6  11      377.42      366.01      8.13 o 
   0   6  11       59.80       53.80      4.11 o 
   1   6  11      250.18      245.83      6.60 o 
   2   6  11      616.54      605.29      8.74 o 
   3   6  11      305.88      281.92      6.19 o 
   4   6  11      194.71      188.58      6.17 o 
   5   6  11      160.42      132.11      4.55 o 
   6   6  11      549.66      514.50      8.75 o 
   7   6  11     1290.95     1228.11     13.55 o 
   8   6  11      852.97      850.92     11.15 o 
   9   6  11      453.39      431.86      8.03 o 
  10   6  11       25.04       23.59      3.30 o 
  11   6  11       27.10       21.70      3.27 o 
  12   6  11     1326.33     1299.70     14.31 o 
  13   6  11       65.25       72.08      5.36 o 
  14   6  11      463.26      474.36     10.58 o 
  15   6  11      223.13      256.59     11.28 o 
  16   6  11      102.53       94.62      9.36 o 
  -4   7  11        5.66        9.16      6.01 o 
  -3   7  11       58.80       55.32      4.95 o 
  -2   7  11      755.59      763.67     11.79 o 
  -1   7  11       38.60       46.66      3.70 o 
   0   7  11      355.87      350.26      9.50 o 
   1   7  11      864.02      876.20     11.92 o 
   2   7  11       37.16       31.05      3.32 o 
   3   7  11       25.28       30.35      5.10 o 
   4   7  11        0.15       -1.09      3.46 o 
   5   7  11       43.74       41.61      4.64 o 
   6   7  11      142.28      153.21      4.89 o 
   7   7  11        0.00        0.41      2.68 o 
   8   7  11      200.24      190.79      6.77 o 
   9   7  11      118.11      111.33      4.84 o 
  10   7  11       21.00       15.54      3.54 o 
  11   7  11       43.19       39.09      4.38 o 
  12   7  11      234.61      213.62      7.57 o 
  13   7  11      519.62      548.64     12.52 o 
  14   7  11        0.17       -4.20      4.20 o 
  15   7  11      177.64      212.78      9.50 o 
  16   7  11       16.87       18.41      8.35 o 
  -3   8  11       51.76       33.62     10.89 o 
  -2   8  11      107.09      114.87      5.46 o 
  -1   8  11        0.15       -1.02      2.97 o 
   0   8  11       76.89       77.24      4.57 o 
   1   8  11        2.17        2.42      3.03 o 
   2   8  11       48.49       60.45      5.03 o 
   3   8  11      441.37      420.27     10.10 o 
   4   8  11       44.22       35.82      4.25 o 
   5   8  11      122.07      105.89      6.01 o 
   6   8  11      154.60      157.87      7.34 o 
   7   8  11     3393.34     3248.89     30.26 o 
   8   8  11       14.38        9.97      3.12 o 
   9   8  11        4.81        4.06      3.18 o 
  10   8  11      152.50      150.76      6.19 o 
  11   8  11        1.58        4.65      3.57 o 
  12   8  11        3.60        3.88      3.78 o 
  13   8  11      212.46      204.56      8.58 o 
  14   8  11        2.15       -1.02      4.95 o 
  15   8  11      195.30      199.09     11.05 o 
  16   8  11      579.87      593.85     14.81 o 
  -2   9  11       21.51        9.35      7.46 o 
  -1   9  11      122.91      113.50      9.08 o 
   0   9  11      256.52      257.05      6.88 o 
   1   9  11        0.09        2.45      3.25 o 
   2   9  11      396.36      350.11     11.69 o 
   3   9  11      456.06      430.70     10.29 o 
   4   9  11      174.89      165.75      7.41 o 
   5   9  11       30.14       39.20      6.06 o 
   6   9  11     1923.52     1773.80     24.39 o 
   7   9  11       25.84       24.74      3.88 o 
   8   9  11      207.33      199.15      6.54 o 
   9   9  11      474.57      469.97     10.84 o 
  10   9  11        0.35       -2.24      3.52 o 
  11   9  11       45.85       45.08      4.44 o 
  12   9  11        7.07       12.42      3.91 o 
  13   9  11      113.91      119.43      6.44 o 
  14   9  11       56.89       57.94      7.20 o 
  15   9  11        6.78       -3.04      4.06 o 
  16   9  11       91.93      111.15      8.03 o 
  -2  10  11       45.07       61.89      7.97 o 
  -1  10  11       49.61       38.50     10.07 o 
   0  10  11       88.96      101.53     11.31 o 
   1  10  11      252.58      245.07      7.23 o 
   2  10  11     1017.85     1026.95     20.28 o 
   3  10  11      135.54      120.47     10.47 o 
   4  10  11      138.01      121.58      6.40 o 
   5  10  11        4.13        6.59      3.61 o 
   6  10  11      772.65      706.75     14.65 o 
   7  10  11      339.96      309.98      8.55 o 
   8  10  11      117.76      112.01      5.96 o 
   9  10  11     1013.56     1016.00     15.39 o 
  10  10  11       53.00       46.62      4.94 o 
  11  10  11       34.65       42.03      4.99 o 
  12  10  11      815.25      824.73     15.12 o 
  13  10  11      275.92      254.70     15.25 o 
  14  10  11       38.47       31.83      5.42 o 
  15  10  11      195.98      203.08      8.27 o 
  -1  11  11       49.68       71.46     13.08 o 
   0  11  11      175.69      190.27     15.75 o 
   1  11  11      189.03      216.42     14.88 o 
   2  11  11       80.66       84.34     10.34 o 
   3  11  11      171.79      160.07      6.78 o 
   4  11  11       14.54       14.08      4.69 o 
   5  11  11      331.20      317.99      9.16 o 
   6  11  11      147.50      141.22      7.05 o 
   7  11  11       55.02       39.57      4.48 o 
   8  11  11       81.37       83.06      7.06 o 
   9  11  11        0.88       -4.79      6.29 o 
  10  11  11       25.68       31.49      4.48 o 
  11  11  11      228.63      270.78     12.85 o 
  12  11  11        1.74        5.28      4.55 o 
  13  11  11      649.89      625.59     13.47 o 
  14  11  11       63.65       73.70      7.51 o 
  15  11  11       15.65       12.82      5.01 o 
   1  12  11      114.49       98.23     11.82 o 
   2  12  11      615.72      669.10     23.11 o 
   3  12  11        0.76       -1.33      6.75 o 
   4  12  11      457.77      423.51     10.10 o 
   5  12  11       24.97       30.42      4.26 o 
   6  12  11      183.56      173.21      9.23 o 
   7  12  11      121.44      136.98      6.46 o 
   8  12  11      168.26      167.59     10.56 o 
   9  12  11       13.89       19.12      4.70 o 
  10  12  11      884.90      883.60     17.10 o 
  11  12  11      190.60      202.45      8.20 o 
  12  12  11        7.48       10.33      4.44 o 
  13  12  11       39.69       36.00      5.43 o 
  14  12  11       13.22       14.55      5.73 o 
  15  12  11        0.02       -4.64      4.64 o 
   2  13  11      552.13      556.93     22.05 o 
   3  13  11       79.61       91.17     15.02 o 
   4  13  11       54.43       54.93      9.92 o 
   5  13  11      172.65      176.36      7.40 o 
   6  13  11       39.79       48.94      6.64 o 
   7  13  11      389.94      372.41     12.80 o 
   8  13  11      368.77      382.55     10.08 o 
   9  13  11        0.07        4.07      3.85 o 
  10  13  11      135.71      137.34      8.05 o 
  11  13  11        0.89        2.36      6.27 o 
  12  13  11      261.03      253.03      9.46 o 
  13  13  11      216.75      231.06     10.28 o 
  14  13  11        0.48       -0.97      4.60 o 
   4  14  11        3.58       14.67      8.96 o 
   5  14  11      102.26      111.26     12.33 o 
   6  14  11      455.47      437.47     10.83 o 
   7  14  11       28.55       35.83      4.69 o 
   8  14  11       16.92       32.02      7.90 o 
   9  14  11      121.34      122.82      6.99 o 
  10  14  11      252.91      246.94     10.12 o 
  11  14  11        6.42       -2.45      9.13 o 
  12  14  11      684.14      716.56     17.59 o 
  13  14  11        9.60        6.94      4.60 o 
   6  15  11       12.17       28.38      9.04 o 
   7  15  11      253.12      289.73     25.68 o 
   8  15  11       11.87       14.73      4.61 o 
   9  15  11       67.89       72.39      7.15 o 
  10  15  11       38.36       30.05      5.51 o 
  11  15  11       67.05       79.16      8.22 o 
  -2 -10  12       28.68       28.49      5.27 o 
  -1 -10  12       44.20       44.92      6.15 o 
   0 -10  12       57.13       63.31      6.63 o 
   1 -10  12        9.60        8.58      9.33 o 
   2 -10  12      328.01      329.84     18.70 o 
   3 -10  12      178.30      199.70     10.90 o 
  -4  -9  12      668.30      689.55     15.72 o 
  -3  -9  12       19.33       11.94      5.59 o 
  -2  -9  12       31.79       22.07      6.42 o 
  -1  -9  12      446.21      486.97     11.67 o 
   0  -9  12       25.36       31.56      5.32 o 
   1  -9  12      155.58      169.38      8.42 o 
   2  -9  12      326.69      324.23     12.74 o 
   3  -9  12        0.06        0.95      5.40 o 
   4  -9  12       73.20       80.88      8.04 o 
   5  -9  12      252.98      286.69     12.12 o 
  -5  -8  12      134.32      155.33      9.19 o 
  -4  -8  12       15.57       17.06      5.37 o 
  -3  -8  12        2.08       -3.62      5.24 o 
  -2  -8  12      267.83      270.03      9.04 o 
  -1  -8  12       31.48       24.65      4.70 o 
   0  -8  12      133.39      133.78      7.65 o 
   1  -8  12       74.70       65.44      6.36 o 
   2  -8  12      193.52      202.66     10.14 o 
   3  -8  12        0.39       -0.19      5.30 o 
   4  -8  12        1.41       -5.95      5.95 o 
   5  -8  12        1.46        0.46      5.08 o 
   6  -8  12        6.39        6.35      9.58 o 
   7  -8  12      243.90      274.21     12.11 o 
  -5  -7  12      105.44      105.79     10.28 o 
  -4  -7  12      288.79      274.49      9.16 o 
  -3  -7  12       20.39       13.53      4.40 o 
  -2  -7  12        9.70        4.80      4.37 o 
  -1  -7  12       23.30       14.32      4.20 o 
   0  -7  12       71.41       74.69      6.21 o 
   1  -7  12      297.20      294.04      9.85 o 
   2  -7  12        0.01       -3.86      3.86 o 
   3  -7  12       42.61       34.23      6.19 o 
   4  -7  12      319.91      333.57     13.19 o 
   5  -7  12      203.17      180.85     11.91 o 
   6  -7  12       61.27       41.90      6.49 o 
   7  -7  12        7.83       -0.87      5.73 o 
   8  -7  12       21.62       19.55      6.04 o 
  -6  -6  12       29.01       31.93      5.96 o 
  -5  -6  12      378.22      377.43     12.07 o 
  -4  -6  12       80.58       78.19      5.93 o 
  -3  -6  12      234.96      249.18      8.53 o 
  -2  -6  12      134.50      135.47      6.62 o 
  -1  -6  12       11.68        6.82      3.46 o 
   0  -6  12        4.81        2.35      3.13 o 
   1  -6  12       27.44       27.77      4.79 o 
   2  -6  12      125.43      113.21      6.67 o 
   3  -6  12        9.08       10.71      4.34 o 
   4  -6  12      525.63      530.99     14.23 o 
   5  -6  12       10.18       10.16      5.09 o 
   6  -6  12      282.66      284.73     11.18 o 
   7  -6  12        3.16       -1.00      6.27 o 
   8  -6  12        0.03       -4.90      4.90 o 
   9  -6  12       25.70       25.36      6.27 o 
  -6  -5  12       40.21       48.62      7.55 o 
  -5  -5  12      545.80      533.16     14.34 o 
  -4  -5  12      338.89      359.43     11.06 o 
  -3  -5  12       28.85       32.75      5.12 o 
  -2  -5  12       62.45       62.73      7.78 o 
  -1  -5  12      362.52      365.77      8.48 o 
   0  -5  12      171.99      181.96      5.93 o 
   1  -5  12      607.98      630.95      9.59 o 
   2  -5  12      700.30      697.83     10.59 o 
   3  -5  12        9.01        7.75      4.01 o 
   4  -5  12      531.96      516.72     11.42 o 
   5  -5  12      664.83      632.36     15.20 o 
   6  -5  12        4.78       -0.40      4.74 o 
   7  -5  12        6.78        4.98      5.03 o 
   8  -5  12       57.57       61.25      6.90 o 
   9  -5  12        6.83        2.63      6.90 o 
  10  -5  12      102.49      114.40      8.66 o 
  -6  -4  12      225.02      205.94     11.42 o 
  -5  -4  12       30.29       47.76      8.05 o 
  -4  -4  12      692.90      731.12     14.84 o 
  -3  -4  12        9.08        5.08      3.93 o 
  -2  -4  12        7.52        9.67      3.93 o 
  -1  -4  12        1.41       -0.01      3.25 o 
   0  -4  12        2.73        3.82      3.00 o 
   1  -4  12      537.05      558.26      8.82 o 
   2  -4  12       82.61       86.47      4.36 o 
   3  -4  12      627.01      634.28      9.88 o 
   4  -4  12       11.01        7.54      3.07 o 
   5  -4  12      430.51      422.49     12.43 o 
   6  -4  12       20.32       20.07      5.38 o 
   7  -4  12        2.70       -3.39     11.08 o 
   8  -4  12      432.29      444.16     13.07 o 
   9  -4  12       57.32       69.11      7.73 o 
  10  -4  12       41.86       41.27      6.70 o 
  11  -4  12       42.15       38.90      8.72 o 
  -6  -3  12       14.47       10.35      6.19 o 
  -5  -3  12      120.86      138.94      9.31 o 
  -4  -3  12      117.92      112.18      9.10 o 
  -3  -3  12        1.21        4.36      3.88 o 
  -2  -3  12      174.40      170.32      6.20 o 
  -1  -3  12       91.95       90.53      4.93 o 
   0  -3  12      147.74      148.88      5.96 o 
   1  -3  12        3.55        6.16      2.84 o 
   2  -3  12        6.05        4.30      2.77 o 
   3  -3  12      247.52      277.14      6.96 o 
   4  -3  12      358.40      359.49      7.61 o 
   5  -3  12      160.73      159.29      6.43 o 
   6  -3  12       50.33       38.77      6.62 o 
   7  -3  12      249.78      221.67     10.00 o 
   8  -3  12       10.40        8.61      4.95 o 
   9  -3  12       89.25       89.59      9.03 o 
  10  -3  12       69.52       55.26      6.91 o 
  11  -3  12        6.28        8.88      5.40 o 
  12  -3  12        1.32       -1.57      6.62 o 
  -6  -2  12        0.08        4.99      6.70 o 
  -5  -2  12        0.08       -6.64      8.14 o 
  -4  -2  12      210.61      196.24     11.42 o 
  -3  -2  12        1.61        0.42      4.02 o 
  -2  -2  12        7.06        0.04      3.48 o 
  -1  -2  12      204.60      203.13      6.36 o 
   0  -2  12      297.19      281.46      6.43 o 
   1  -2  12      843.74      800.50     10.13 o 
   2  -2  12      219.30      211.97      5.70 o 
   3  -2  12       30.84       26.51      3.36 o 
   4  -2  12      445.52      455.70      7.64 o 
   5  -2  12      561.11      586.15      8.48 o 
   6  -2  12      902.72      923.83     10.87 o 
   7  -2  12       14.86       17.48      3.41 o 
   8  -2  12      397.38      399.00     10.29 o 
   9  -2  12       13.50       14.50      6.50 o 
  10  -2  12      519.00      516.76     14.18 o 
  11  -2  12        2.29        0.47      5.10 o 
  12  -2  12      133.34      143.99     11.59 o 
  -6  -1  12       32.48       26.90      7.00 o 
  -5  -1  12      260.69      282.04     14.06 o 
  -4  -1  12       26.29       29.00      5.76 o 
  -3  -1  12      377.20      392.65     12.39 o 
  -2  -1  12      273.66      269.70      7.93 o 
  -1  -1  12     1894.44     1808.88     18.65 o 
   0  -1  12       51.93       59.67      3.66 o 
   1  -1  12      158.61      164.07      7.15 o 
   2  -1  12       31.65       43.06      3.35 o 
   3  -1  12      244.07      197.84      5.41 o 
   4  -1  12      141.41      154.92      5.41 o 
   5  -1  12       44.03       44.79      3.40 o 
   6  -1  12     1208.55     1200.51     12.67 o 
   7  -1  12        0.28       -2.49      2.50 o 
   8  -1  12      597.23      576.33     10.76 o 
   9  -1  12        2.46       -0.41      8.11 o 
  10  -1  12        1.41        3.86      5.26 o 
  11  -1  12      159.55      135.89      8.68 o 
  12  -1  12      115.30      118.97     10.55 o 
  13  -1  12       45.32       31.88      8.78 o 
  -6   0  12        0.17       -0.33      5.87 o 
  -5   0  12       36.46       29.19      8.04 o 
  -4   0  12      624.34      671.60     15.99 o 
  -3   0  12       85.20       86.45     10.46 o 
  -2   0  12       66.12       53.35      5.13 o 
  -1   0  12      104.52      100.66      4.80 o 
   0   0  12      189.94      169.83      5.12 o 
   1   0  12        6.15        3.96      2.57 o 
   2   0  12       64.55       69.74      3.80 o 
   3   0  12       52.33       61.08      3.65 o 
   4   0  12       95.71      107.24      4.94 o 
   5   0  12     1658.63     1590.65     15.07 o 
   6   0  12       36.90       33.35      3.29 o 
   7   0  12      846.88      840.53     10.29 o 
   8   0  12      685.79      705.51     10.35 o 
   9   0  12        2.26       11.65      3.22 o 
  10   0  12      384.84      365.03     10.15 o 
  11   0  12       35.26       39.27      6.19 o 
  12   0  12       62.85       63.23      7.04 o 
  13   0  12       43.00       47.73      8.11 o 
  14   0  12       12.71       10.92      6.92 o 
  -6   1  12       93.70       88.24      7.14 o 
  -5   1  12       10.64       22.94      5.45 o 
  -4   1  12       13.61       15.20      5.24 o 
  -3   1  12        9.61       13.97      4.94 o 
  -2   1  12        0.06       -0.95      4.34 o 
  -1   1  12      221.79      224.14      6.38 o 
   0   1  12      959.65      929.03     11.76 o 
   1   1  12      150.89      138.48      4.64 o 
   2   1  12       11.87       17.44      2.75 o 
   3   1  12      244.17      208.52      5.50 o 
   4   1  12      812.29      923.66     11.45 o 
   5   1  12      469.05      429.29     11.45 o 
   6   1  12       58.99       57.16      3.60 o 
   7   1  12     2332.51     2391.05     20.35 o 
   8   1  12      421.06      383.07      7.37 o 
   9   1  12       99.85      104.32      5.00 o 
  10   1  12        0.06        2.21      3.14 o 
  11   1  12      332.55      345.03     11.80 o 
  12   1  12       72.96       91.91      7.58 o 
  13   1  12      252.61      293.83     10.74 o 
  14   1  12       17.84       12.54     13.83 o 
  -6   2  12        1.85       -2.52      4.79 o 
  -5   2  12      877.92      858.17     16.42 o 
  -4   2  12       23.10       24.94      7.34 o 
  -3   2  12      113.53      113.12      6.80 o 
  -2   2  12      187.34      188.35      7.62 o 
  -1   2  12      508.94      507.31      9.63 o 
   0   2  12      701.30      671.46      9.84 o 
   1   2  12      220.01      223.93      6.06 o 
   2   2  12      108.05      126.82      5.94 o 
   3   2  12      643.25      642.36     10.09 o 
   4   2  12      297.49      297.64      6.63 o 
   5   2  12      511.97      463.49      7.98 o 
   6   2  12        8.40        5.02      2.89 o 
   7   2  12      244.71      235.24      5.88 o 
   8   2  12     1496.99     1470.86     17.37 o 
   9   2  12        5.34        1.78      3.06 o 
  10   2  12      362.66      349.48      7.93 o 
  11   2  12        2.65        0.94      3.26 o 
  12   2  12        0.14        3.91      5.16 o 
  13   2  12      556.64      567.34     13.23 o 
  14   2  12        3.45       12.94      6.10 o 
  -5   3  12       16.40       16.38      5.09 o 
  -4   3  12       29.14       25.72      4.34 o 
  -3   3  12        9.90       17.99      4.16 o 
  -2   3  12      134.57      139.45      6.11 o 
  -1   3  12     2239.52     2171.93     22.54 o 
   0   3  12       10.02       13.14      3.35 o 
   1   3  12       55.26       48.51      3.99 o 
   2   3  12     1020.09     1042.71     12.25 o 
   3   3  12       67.10       55.59      3.30 o 
   4   3  12        3.30       11.48      2.94 o 
   5   3  12        0.58       -0.76      2.64 o 
   6   3  12      211.46      208.31      6.95 o 
   7   3  12       98.09      103.43      4.30 o 
   8   3  12       50.87       53.37      4.12 o 
   9   3  12      258.24      266.90      6.86 o 
  10   3  12     1017.98     1036.28     13.31 o 
  11   3  12       27.04       37.01      3.95 o 
  12   3  12      445.62      433.84      9.98 o 
  13   3  12       38.29       46.40      5.69 o 
  14   3  12       78.61       75.05     10.50 o 
  15   3  12      301.48      318.04     13.56 o 
  -5   4  12        3.24        1.80      4.17 o 
  -4   4  12       14.21       13.49      3.98 o 
  -3   4  12        7.54        4.16      3.54 o 
  -2   4  12      230.24      210.71      6.52 o 
  -1   4  12       21.82       30.30      3.95 o 
   0   4  12        1.17        4.86      3.01 o 
   1   4  12      341.81      320.18      6.87 o 
   2   4  12       76.71       84.82      4.57 o 
   3   4  12        1.47        1.27      2.61 o 
   4   4  12      257.48      251.75      5.92 o 
   5   4  12       82.80       69.71      3.93 o 
   6   4  12      240.95      229.08      5.94 o 
   7   4  12      900.75      914.81     11.59 o 
   8   4  12      164.71      173.69      6.10 o 
   9   4  12      509.72      491.08     14.08 o 
  10   4  12      106.21      105.66      5.10 o 
  11   4  12      283.04      299.29      7.78 o 
  12   4  12       22.87       15.58      3.36 o 
  13   4  12      361.15      357.67      8.69 o 
  14   4  12      284.93      295.85     12.28 o 
  15   4  12       37.59       36.24      8.59 o 
  -4   5  12        2.90       -3.76      3.76 o 
  -3   5  12       74.70       81.35      5.13 o 
  -2   5  12      148.03      141.80      6.41 o 
  -1   5  12        0.03        0.39      3.87 o 
   0   5  12      173.95      159.62      5.60 o 
   1   5  12      494.12      497.95      7.76 o 
   2   5  12      675.89      627.57      9.73 o 
   3   5  12      100.80       96.09      6.02 o 
   4   5  12     1370.42     1223.02     14.74 o 
   5   5  12     2041.65     1950.74     18.39 o 
   6   5  12      362.85      318.43      6.74 o 
   7   5  12      214.99      208.68      7.24 o 
   8   5  12       17.60       20.34      3.76 o 
   9   5  12      213.45      221.22      8.16 o 
  10   5  12       54.11       48.72      4.07 o 
  11   5  12       23.80       30.69      3.90 o 
  12   5  12       30.72       38.72      3.93 o 
  13   5  12        0.12       -1.40      3.37 o 
  14   5  12      422.23      411.89     12.55 o 
  15   5  12       15.05       -0.31      5.77 o 
  -4   6  12        5.08        6.15      4.37 o 
  -3   6  12      111.26      113.54      5.79 o 
  -2   6  12       10.24        6.88      3.52 o 
  -1   6  12     1037.10     1026.00     13.29 o 
   0   6  12        7.54       11.01      3.44 o 
   1   6  12      205.96      206.91      6.58 o 
   2   6  12        0.90       -2.73      2.73 o 
   3   6  12      288.86      280.83      7.09 o 
   4   6  12      475.95      402.42      8.96 o 
   5   6  12      296.56      270.33      7.80 o 
   6   6  12       93.68       76.77      5.01 o 
   7   6  12      137.10      138.95      5.16 o 
   8   6  12       38.60       47.41      4.44 o 
   9   6  12        7.29        8.18      3.20 o 
  10   6  12        0.27        3.54      3.17 o 
  11   6  12       77.64       70.82      4.77 o 
  12   6  12       15.92       19.45      3.75 o 
  13   6  12      460.98      440.54     10.26 o 
  14   6  12        8.09        1.83      4.47 o 
  15   6  12        2.25       -1.03      6.36 o 
  -3   7  12       45.57       40.72      4.35 o 
  -2   7  12       56.91       47.01      4.23 o 
  -1   7  12       30.29       35.08      3.97 o 
   0   7  12      735.71      705.49     13.51 o 
   1   7  12      336.04      308.17      7.65 o 
   2   7  12      202.78      189.68      6.29 o 
   3   7  12      181.78      150.14      6.36 o 
   4   7  12     1244.50     1122.67     17.85 o 
   5   7  12       12.53        3.22      3.58 o 
   6   7  12        7.12        1.78      3.74 o 
   7   7  12      132.05      129.64      4.95 o 
   8   7  12      129.01      119.82      5.11 o 
   9   7  12       17.93       16.36      3.43 o 
  10   7  12      536.35      522.55     13.00 o 
  11   7  12      283.45      276.58      7.54 o 
  12   7  12      115.43      109.21      6.37 o 
  13   7  12       41.85       43.99      4.91 o 
  14   7  12      168.56      151.11      8.09 o 
  15   7  12      117.35      106.65      7.49 o 
  -2   8  12        0.33       -3.34      3.34 o 
  -1   8  12        7.56       18.84      4.02 o 
   0   8  12      214.60      224.34      7.14 o 
   1   8  12       77.93       85.50      5.77 o 
   2   8  12      208.59      202.72      9.09 o 
   3   8  12      306.63      324.16      9.43 o 
   4   8  12       16.45       16.78      5.07 o 
   5   8  12      328.71      294.28      9.10 o 
   6   8  12       14.33       18.33      4.18 o 
   7   8  12      599.23      627.77     13.39 o 
   8   8  12     2050.46     2060.78     24.24 o 
   9   8  12       40.81       42.25      4.10 o 
  10   8  12      232.99      239.81      7.39 o 
  11   8  12      399.89      400.19      9.35 o 
  12   8  12       30.59       24.21      4.23 o 
  13   8  12        0.15        3.03      3.67 o 
  14   8  12      212.69      232.88     11.61 o 
  15   8  12        3.20        6.41      5.00 o 
  -2   9  12       85.15       86.31      9.29 o 
  -1   9  12      127.91      124.30      9.68 o 
   0   9  12      570.88      558.14     11.09 o 
   1   9  12      120.01      126.01      6.57 o 
   2   9  12      323.28      315.72      9.28 o 
   3   9  12      435.42      407.47     13.02 o 
   4   9  12      129.28      120.14      6.52 o 
   5   9  12        1.85       -0.82      3.58 o 
   6   9  12       87.58       94.17      6.07 o 
   7   9  12       80.22       77.04      6.08 o 
   8   9  12      249.55      227.97      9.17 o 
   9   9  12     1494.47     1441.54     19.40 o 
  10   9  12        0.32        1.34      4.23 o 
  11   9  12       69.53       65.80      5.79 o 
  12   9  12       17.68       18.27      4.38 o 
  13   9  12       44.45       38.09      4.79 o 
  14   9  12      228.18      224.67      9.38 o 
  15   9  12      715.30      773.59     15.90 o 
  -1  10  12      216.53      209.06     15.56 o 
   0  10  12      137.31      163.50     13.50 o 
   1  10  12       27.27       30.16      4.41 o 
   2  10  12      240.66      248.71      8.16 o 
   3  10  12      149.21      166.45     18.68 o 
   4  10  12       29.94       30.92      4.53 o 
   5  10  12        9.89       13.31      4.13 o 
   6  10  12       20.81       15.97      4.13 o 
   7  10  12      150.53      153.50      6.83 o 
   8  10  12        0.06       -3.91      4.06 o 
   9  10  12      226.42      222.57     15.23 o 
  10  10  12       25.45       24.96      4.55 o 
  11  10  12       33.14       30.93      4.82 o 
  12  10  12      375.87      356.64     10.91 o 
  13  10  12      338.08      348.67     10.78 o 
  14  10  12      109.70      134.43     11.37 o 
  15  10  12      351.88      423.32     16.36 o 
   0  11  12       77.78       93.92     17.93 o 
   1  11  12       34.25       53.66      9.86 o 
   2  11  12       61.38       57.29     14.29 o 
   3  11  12        0.92        6.59      3.55 o 
   4  11  12      767.14      760.17     14.50 o 
   5  11  12       48.49       47.99      5.37 o 
   6  11  12        0.09        6.46      3.84 o 
   7  11  12        2.98        4.01      3.68 o 
   8  11  12      955.69      940.77     15.94 o 
   9  11  12      278.84      283.64      8.99 o 
  10  11  12       55.88       62.64      6.35 o 
  11  11  12       59.50       57.86      5.46 o 
  12  11  12      502.08      513.04     12.30 o 
  13  11  12        1.84       -0.16      4.38 o 
  14  11  12      344.77      360.77     13.02 o 
  15  11  12        0.00       -1.62     10.81 o 
   2  12  12      160.10      150.20     16.72 o 
   3  12  12      263.44      325.40     38.28 o 
   4  12  12       85.18       87.76      5.73 o 
   5  12  12       73.47       97.90      6.13 o 
   6  12  12      161.37      173.45      8.14 o 
   7  12  12      439.85      432.27     13.24 o 
   8  12  12      802.46      752.87     13.76 o 
   9  12  12        3.11        1.77      4.03 o 
  10  12  12       52.67       52.98      6.00 o 
  11  12  12      139.03      127.80      8.29 o 
  12  12  12       15.79       15.51      4.68 o 
  13  12  12      185.45      194.29      8.80 o 
  14  12  12       32.94       29.21      6.34 o 
   3  13  12      881.58      895.54     27.40 o 
   4  13  12        0.41       -7.36      7.36 o 
   5  13  12       41.97       34.65      4.50 o 
   6  13  12      320.12      323.78     10.49 o 
   7  13  12      562.29      575.16     11.75 o 
   8  13  12       15.77        8.77      4.19 o 
   9  13  12      377.08      374.86     10.35 o 
  10  13  12        9.46        7.08      4.47 o 
  11  13  12       59.38       73.93      7.03 o 
  12  13  12        5.51        1.70      5.22 o 
  13  13  12      114.91      111.09      7.33 o 
   5  14  12       53.64       53.67     13.81 o 
   6  14  12        1.38        9.93      8.14 o 
   7  14  12      111.09      108.09      6.13 o 
   8  14  12        7.81       10.05      4.10 o 
   9  14  12      335.27      315.28      9.73 o 
  10  14  12       61.85       66.32      5.97 o 
  11  14  12      577.66      609.73     24.50 o 
  12  14  12       81.44       80.05      9.00 o 
   9  15  12        8.37        2.91      4.67 o 
  -1  -9  13        0.01       -0.04      4.36 o 
   0  -9  13      159.45      189.25     13.65 o 
   1  -9  13        1.86        9.03      5.15 o 
   2  -9  13       71.51       67.43      7.91 o 
   3  -9  13       26.38       46.33      7.13 o 
  -3  -8  13      118.10      124.40      7.38 o 
  -2  -8  13      600.58      593.31     12.82 o 
  -1  -8  13      103.97      100.32      6.70 o 
   0  -8  13        8.38        6.45      4.78 o 
   1  -8  13        0.13        0.84      4.58 o 
   2  -8  13      201.95      190.75      8.80 o 
   3  -8  13      154.91      164.04     12.29 o 
   4  -8  13       52.24       51.31      7.00 o 
   5  -8  13       12.15       10.06      5.97 o 
   6  -8  13      163.94      166.31     10.25 o 
  -4  -7  13        0.58       -1.05      8.06 o 
  -3  -7  13       11.18       14.58      4.09 o 
  -2  -7  13       56.72       51.80      5.48 o 
  -1  -7  13      247.31      251.03      9.03 o 
   0  -7  13       17.21       12.89      5.20 o 
   1  -7  13      169.54      182.41      8.56 o 
   2  -7  13      156.11      157.07      8.02 o 
   3  -7  13      258.12      259.02     11.26 o 
   4  -7  13       81.73      103.09     13.39 o 
   5  -7  13       79.10       84.88      7.82 o 
   6  -7  13        0.88        4.19      5.61 o 
   7  -7  13      125.98      123.34     12.40 o 
  -4  -6  13      243.51      247.93     15.31 o 
  -3  -6  13      338.35      353.47     10.26 o 
  -2  -6  13      155.06      157.08      6.82 o 
  -1  -6  13        4.91        3.61      3.30 o 
   0  -6  13       80.76       93.89      5.88 o 
   1  -6  13      303.44      327.82     10.99 o 
   2  -6  13       40.09       43.87      5.43 o 
   3  -6  13      417.15      414.49     11.20 o 
   4  -6  13      226.93      239.78     18.03 o 
   5  -6  13        6.38        0.84      5.12 o 
   6  -6  13      273.49      264.98     11.70 o 
   7  -6  13      297.10      304.08     12.55 o 
   8  -6  13       21.67       23.74      6.41 o 
  -5  -5  13       14.43       11.13      7.28 o 
  -4  -5  13       37.46       43.89      6.16 o 
  -3  -5  13       90.15      101.55      5.83 o 
  -2  -5  13       71.01       77.70      5.32 o 
  -1  -5  13      304.58      318.59      8.78 o 
   0  -5  13      459.65      477.05      8.95 o 
   1  -5  13      234.96      245.15      9.61 o 
   2  -5  13       21.70       15.76      4.50 o 
   3  -5  13       25.82       27.49      5.77 o 
   4  -5  13      408.89      408.42     10.92 o 
   5  -5  13        1.49        4.63      5.16 o 
   6  -5  13       34.77       35.20      9.21 o 
   7  -5  13       24.89       21.54      5.81 o 
   8  -5  13      476.43      484.29     14.59 o 
   9  -5  13        3.77        2.83      6.87 o 
  10  -5  13       17.92       18.62      6.45 o 
  -5  -4  13      246.27      281.69     19.94 o 
  -4  -4  13        4.62        3.80      5.55 o 
  -3  -4  13        6.87        1.24      4.50 o 
  -2  -4  13      329.13      335.81      8.48 o 
  -1  -4  13        6.88        3.56      3.21 o 
   0  -4  13        3.14        0.88      2.98 o 
   1  -4  13       57.75       67.00      4.32 o 
   2  -4  13      292.90      299.80      7.10 o 
   3  -4  13      141.22      125.73      5.60 o 
   4  -4  13       27.94       23.52      4.70 o 
   5  -4  13      123.87      131.47      7.02 o 
   6  -4  13      974.19      983.45     19.52 o 
   7  -4  13       89.53      102.60      9.22 o 
   8  -4  13        0.65        7.60      5.26 o 
   9  -4  13        0.07       11.04      5.61 o 
  10  -4  13        0.46       -2.32      5.23 o 
  -5  -3  13       65.22       70.48      7.98 o 
  -4  -3  13      289.39      284.16     12.49 o 
  -3  -3  13       38.01       43.19      7.85 o 
  -2  -3  13        7.33        3.81      3.79 o 
  -1  -3  13       11.43       12.22      3.24 o 
   0  -3  13        3.40        0.41      2.99 o 
   1  -3  13       32.94       35.96      3.63 o 
   2  -3  13       47.08       50.92      3.93 o 
   3  -3  13      249.74      266.06      7.08 o 
   4  -3  13      221.02      201.54      9.24 o 
   5  -3  13     1203.24     1208.68     15.89 o 
   6  -3  13      127.02      118.72      8.15 o 
   7  -3  13      725.54      735.89     17.00 o 
   8  -3  13       15.42       10.45      5.34 o 
   9  -3  13        2.64        2.38      6.16 o 
  10  -3  13        4.04        3.01      5.55 o 
  11  -3  13        3.19       -5.47      5.47 o 
  -5  -2  13        0.07       15.05      6.10 o 
  -4  -2  13       21.66       15.24      6.19 o 
  -3  -2  13      594.96      637.60     14.00 o 
  -2  -2  13     1223.21     1188.42     16.53 o 
  -1  -2  13       18.40       12.01      3.51 o 
   0  -2  13      206.63      219.23      6.23 o 
   1  -2  13      560.00      564.13      9.00 o 
   2  -2  13      396.85      424.32     10.56 o 
   3  -2  13        3.28        6.25      3.09 o 
   4  -2  13      254.41      242.72      6.23 o 
   5  -2  13      958.82      993.04     11.70 o 
   6  -2  13       87.53       86.76      4.42 o 
   7  -2  13      636.60      658.27     13.22 o 
   8  -2  13      129.21      126.46      6.98 o 
   9  -2  13       31.82       24.95      4.84 o 
  10  -2  13       70.01       76.43      7.48 o 
  11  -2  13      185.23      196.64     10.40 o 
  12  -2  13       11.02       13.06      7.33 o 
  -5  -1  13        3.17        6.07      5.76 o 
  -4  -1  13       32.10       38.79      6.60 o 
  -3  -1  13        0.96        2.06      8.99 o 
  -2  -1  13      141.38      136.08      6.39 o 
  -1  -1  13      160.93      166.46      6.21 o 
   0  -1  13      450.79      462.32      8.86 o 
   1  -1  13       18.30       13.61      3.22 o 
   2  -1  13     1475.29     1485.60     15.10 o 
   3  -1  13       75.53       81.64      5.92 o 
   4  -1  13       16.09       16.64      3.25 o 
   5  -1  13      126.49      130.01      4.91 o 
   6  -1  13      101.04      102.94      4.51 o 
   7  -1  13       24.09       19.10      3.24 o 
   8  -1  13      132.16      129.41      5.56 o 
   9  -1  13       18.10       16.72      4.60 o 
  10  -1  13       21.33       17.27      5.62 o 
  11  -1  13       53.80       48.77      6.63 o 
  12  -1  13        5.30        4.09      5.69 o 
  13  -1  13        4.56        1.43      7.33 o 
  -5   0  13      267.09      304.44     11.04 o 
  -4   0  13      143.63      144.38      9.36 o 
  -3   0  13       87.35       92.78      7.76 o 
  -2   0  13        6.56        9.56      4.22 o 
  -1   0  13      151.98      153.71      5.92 o 
   0   0  13       54.80       56.32      4.23 o 
   1   0  13      181.22      173.44      5.76 o 
   2   0  13       33.78       31.31      3.23 o 
   3   0  13       40.61       31.20      3.29 o 
   4   0  13       64.71       65.14      4.09 o 
   5   0  13       61.90       61.70      3.76 o 
   6   0  13       66.61       69.21      3.95 o 
   7   0  13      232.82      242.13      6.20 o 
   8   0  13      147.64      153.52      5.91 o 
   9   0  13      655.58      642.23     10.55 o 
  10   0  13      175.20      172.20     15.02 o 
  11   0  13       45.92       74.45      7.40 o 
  12   0  13      451.17      486.35     19.74 o 
  13   0  13       19.30       21.11      8.26 o 
  -5   1  13       23.11       22.15      6.57 o 
  -4   1  13       69.56       63.27      6.85 o 
  -3   1  13      259.24      271.07     11.07 o 
  -2   1  13       63.27       71.11      5.67 o 
  -1   1  13      234.59      250.61      7.68 o 
   0   1  13        9.29       12.57      3.29 o 
   1   1  13       35.47       40.38      3.77 o 
   2   1  13      193.05      191.76      6.19 o 
   3   1  13        7.24        9.34      2.72 o 
   4   1  13        7.07       -0.01      3.03 o 
   5   1  13      329.44      333.45      7.17 o 
   6   1  13      127.44      120.59      4.62 o 
   7   1  13      590.94      608.22      8.98 o 
   8   1  13      109.15       95.81      4.46 o 
   9   1  13        3.30        4.11      3.29 o 
  10   1  13      108.13      108.93      5.44 o 
  11   1  13      238.39      245.03      9.24 o 
  12   1  13        1.53        0.85      5.26 o 
  13   1  13        4.23       -2.04      5.70 o 
  14   1  13      235.87      235.66     12.08 o 
  -5   2  13       95.58      110.93      7.75 o 
  -4   2  13      332.95      315.65      9.42 o 
  -3   2  13       14.31       13.45      4.16 o 
  -2   2  13       48.27       48.61      5.15 o 
  -1   2  13       16.16       21.30      3.79 o 
   0   2  13      198.21      210.83      7.06 o 
   1   2  13      396.34      416.01      8.13 o 
   2   2  13      133.28      132.66      5.19 o 
   3   2  13      147.82      123.66      4.51 o 
   4   2  13        0.03        3.17      2.78 o 
   5   2  13      159.99      195.78      5.96 o 
   6   2  13       20.48       15.79      2.94 o 
   7   2  13      336.63      349.11      7.01 o 
   8   2  13      169.10      174.12      5.50 o 
   9   2  13        2.03       -3.07      3.07 o 
  10   2  13       14.06       14.34      3.71 o 
  11   2  13       18.07       14.05      3.61 o 
  12   2  13      330.81      316.10     15.81 o 
  13   2  13      130.34      166.80      8.57 o 
  14   2  13      118.66      119.94      9.51 o 
  -4   3  13      109.19      113.11      7.73 o 
  -3   3  13      202.80      222.39      8.92 o 
  -2   3  13       31.80       30.01      4.21 o 
  -1   3  13        1.01       -3.08      3.69 o 
   0   3  13      100.22      104.34      5.36 o 
   1   3  13       27.76       27.32      5.10 o 
   2   3  13     1576.20     1575.66     19.02 o 
   3   3  13       39.70       41.35      4.00 o 
   4   3  13      153.48      131.80      4.95 o 
   5   3  13      750.16      739.21     10.22 o 
   6   3  13      393.69      374.86      7.11 o 
   7   3  13      121.85      131.83      4.83 o 
   8   3  13        8.98       10.27      3.33 o 
   9   3  13        8.23       12.38      3.41 o 
  10   3  13      625.42      629.13     10.49 o 
  11   3  13      127.47      131.49      5.87 o 
  12   3  13       88.00       79.38      5.21 o 
  13   3  13       84.41       97.74      7.06 o 
  14   3  13        0.03       -4.02      5.32 o 
  -4   4  13       92.62       92.97      6.59 o 
  -3   4  13        7.10        7.35      4.28 o 
  -2   4  13        8.37       12.36      3.87 o 
  -1   4  13       13.03        7.37      3.96 o 
   0   4  13        0.35        4.14      3.18 o 
   1   4  13     1313.08     1224.10     15.41 o 
   2   4  13      180.90      163.50      6.90 o 
   3   4  13       26.83       44.75      4.04 o 
   4   4  13      672.29      635.67      9.44 o 
   5   4  13       12.35       20.48      3.10 o 
   6   4  13      128.03      129.83      5.03 o 
   7   4  13      461.32      433.39      7.50 o 
   8   4  13      830.46      826.48     11.58 o 
   9   4  13      873.93      838.91     11.85 o 
  10   4  13     1407.85     1429.43     16.47 o 
  11   4  13      525.38      509.32      9.73 o 
  12   4  13       91.76       90.12      5.36 o 
  13   4  13       84.29       93.22      5.57 o 
  14   4  13       39.77       44.46      6.03 o 
  15   4  13        0.00       -5.84      5.84 o 
  -3   5  13       24.50       25.67      4.67 o 
  -2   5  13      221.91      235.10      7.72 o 
  -1   5  13        8.46        8.82      3.86 o 
   0   5  13      774.06      699.07     11.29 o 
   1   5  13      297.67      314.80      8.00 o 
   2   5  13       73.74       68.83      6.22 o 
   3   5  13      680.76      620.70     11.61 o 
   4   5  13      632.43      601.64     11.48 o 
   5   5  13      392.68      339.17      8.58 o 
   6   5  13      324.06      283.63      6.68 o 
   7   5  13     1641.78     1650.79     29.23 o 
   8   5  13      140.49      129.67      5.33 o 
   9   5  13       38.19       45.32      4.77 o 
  10   5  13       43.03       39.06      4.44 o 
  11   5  13      189.33      187.25      6.79 o 
  12   5  13        2.10        3.23      3.65 o 
  13   5  13      164.88      183.93      6.55 o 
  14   5  13      101.68       94.96      5.68 o 
  15   5  13        9.64       10.77      8.77 o 
  -3   6  13        2.45        3.06      3.99 o 
  -2   6  13       22.15       24.99      4.11 o 
  -1   6  13        1.42        3.98      5.51 o 
   0   6  13     1108.77     1040.68     14.54 o 
   1   6  13       38.53       40.18      4.19 o 
   2   6  13        4.05       -1.34      2.93 o 
   3   6  13       61.66       49.05      4.53 o 
   4   6  13      134.04      127.24      7.06 o 
   5   6  13      331.29      390.58      9.30 o 
   6   6  13      506.82      475.60     10.53 o 
   7   6  13       52.17       52.65      3.86 o 
   8   6  13       81.13       80.74      4.71 o 
   9   6  13      174.37      175.14      6.10 o 
  10   6  13       51.71       49.04      4.80 o 
  11   6  13       70.31       88.07      5.15 o 
  12   6  13       39.74       45.14      4.52 o 
  13   6  13      284.91      299.51      8.42 o 
  14   6  13      121.27      109.58      6.46 o 
  15   6  13       29.13       23.69      5.52 o 
  -2   7  13      228.89      236.83      7.81 o 
  -1   7  13       50.38       56.75      4.54 o 
   0   7  13      362.37      362.79      8.77 o 
   1   7  13       10.91       11.70      3.55 o 
   2   7  13      135.92      126.98      6.84 o 
   3   7  13       10.00        1.98      3.41 o 
   4   7  13       95.38      102.29      5.79 o 
   5   7  13       54.50       55.92      5.56 o 
   6   7  13       30.88       19.59      5.30 o 
   7   7  13      121.23      127.59      7.27 o 
   8   7  13       57.89       48.18      3.99 o 
   9   7  13        2.30        7.08      3.23 o 
  10   7  13       86.10       86.43      4.99 o 
  11   7  13      114.46      129.02      5.77 o 
  12   7  13       13.38       12.10      3.81 o 
  13   7  13        0.02       -4.46      4.46 o 
  14   7  13       70.68       85.03      6.80 o 
  15   7  13      176.02      195.46      9.49 o 
  -1   8  13       95.86       84.24      6.37 o 
   0   8  13       45.88       34.96      3.92 o 
   1   8  13      182.87      173.04      8.02 o 
   2   8  13      316.37      329.87     19.62 o 
   3   8  13        2.49        9.32      3.97 o 
   4   8  13      153.05      149.01      7.43 o 
   5   8  13       11.62       10.44      5.81 o 
   6   8  13      353.31      386.36     12.84 o 
   7   8  13      222.27      222.13      9.88 o 
   8   8  13      146.66      124.35      7.65 o 
   9   8  13      404.68      384.48      9.94 o 
  10   8  13      244.73      259.72      7.96 o 
  11   8  13      981.27      966.99     14.63 o 
  12   8  13        7.57        6.35      4.04 o 
  13   8  13      178.21      180.73      7.73 o 
  14   8  13        0.62        7.75      4.51 o 
  15   8  13      180.25      193.68      9.43 o 
  -1   9  13       29.56       11.66      8.49 o 
   0   9  13      338.88      305.30      8.94 o 
   1   9  13       94.39       96.46      6.33 o 
   2   9  13        4.98        0.93      3.66 o 
   3   9  13      482.25      496.28     11.79 o 
   4   9  13      232.87      215.24     15.73 o 
   5   9  13       98.06      103.28      6.52 o 
   6   9  13        3.74        3.55      4.62 o 
   7   9  13       38.07       26.93      5.87 o 
   8   9  13       56.78       62.41      6.07 o 
   9   9  13        7.14        8.83      5.00 o 
  10   9  13       80.26       73.86      5.66 o 
  11   9  13        9.11        8.86      5.52 o 
  12   9  13       96.90      105.23     10.24 o 
  13   9  13      316.85      350.29     13.61 o 
  14   9  13      261.20      268.73      9.27 o 
  15   9  13       10.11       -1.00      6.30 o 
   0  10  13       22.09       22.95      9.31 o 
   1  10  13      203.09      222.20      7.79 o 
   2  10  13       25.05       42.13      5.06 o 
   3  10  13        0.15        2.72      3.81 o 
   4  10  13        1.08        1.28      3.64 o 
   5  10  13       63.65       55.12      7.05 o 
   6  10  13       61.57       77.57      6.86 o 
   7  10  13      141.84      123.54      8.34 o 
   8  10  13        3.25       -0.37      4.01 o 
   9  10  13       40.56       42.26      5.79 o 
  10  10  13       11.98       15.69      5.11 o 
  11  10  13      613.34      615.04     13.04 o 
  12  10  13       43.77       48.84      5.67 o 
  13  10  13      126.17      126.82      7.65 o 
  14  10  13      155.43      166.11      8.95 o 
  15  10  13        6.61        8.49      5.94 o 
   1  11  13        7.71        4.11      8.38 o 
   2  11  13      170.83      169.92     13.85 o 
   3  11  13      460.63      441.62     18.33 o 
   4  11  13       37.02       36.31      5.72 o 
   5  11  13      237.26      223.46      8.80 o 
   6  11  13       16.25       14.99      4.37 o 
   7  11  13       91.39      103.86      6.92 o 
   8  11  13        1.43       -3.21      4.13 o 
   9  11  13      832.12      834.10     16.98 o 
  10  11  13      373.96      371.12     11.95 o 
  11  11  13       19.91       13.64      5.34 o 
  12  11  13        0.17        1.05      4.33 o 
  13  11  13       36.17       34.45      5.42 o 
  14  11  13       15.19       17.31      6.47 o 
   3  12  13        4.60       -2.11      9.93 o 
   4  12  13       23.96       33.85      4.78 o 
   5  12  13       12.94        9.45      4.40 o 
   6  12  13      654.57      686.94     14.57 o 
   7  12  13      210.20      238.79     11.56 o 
   8  12  13       17.33       26.13      5.72 o 
   9  12  13      237.04      262.19     10.37 o 
  10  12  13        2.59        3.90      4.80 o 
  11  12  13       99.10      104.01      7.94 o 
  12  12  13       42.10       33.42      6.29 o 
  13  12  13       22.40       22.27      5.41 o 
  14  12  13      180.96      163.29      8.71 o 
   4  13  13      237.93      205.75     15.24 o 
   5  13  13      477.59      471.95     12.27 o 
   6  13  13       17.32       20.45      4.30 o 
   7  13  13       20.17       18.95      4.44 o 
   8  13  13        5.47        7.76      4.26 o 
   9  13  13      117.56      102.29      6.66 o 
  10  13  13      168.33      154.34      8.84 o 
  11  13  13        2.33       -2.55      4.97 o 
  12  13  13       61.91       57.38      7.03 o 
  13  13  13       85.31       91.86      8.18 o 
   7  14  13        1.83       -0.38      3.73 o 
   8  14  13       83.13       85.44      8.86 o 
   9  14  13      132.78      129.28      7.31 o 
  10  14  13      111.09      107.45      8.63 o 
  11  14  13       77.77       68.40      8.77 o 
   0  -8  14        5.76       10.75      5.28 o 
   1  -8  14       10.50        8.69      5.16 o 
   2  -8  14        6.12        3.70      4.97 o 
   3  -8  14       51.09       40.23      7.18 o 
  -2  -7  14       15.43       17.58      5.03 o 
  -1  -7  14        0.86       -2.14      4.48 o 
   0  -7  14      206.25      209.84      9.54 o 
   1  -7  14        1.36       -4.57      4.57 o 
   2  -7  14      180.06      170.08      8.80 o 
   3  -7  14       11.34       10.38      6.01 o 
   4  -7  14      464.61      443.88     15.40 o 
   5  -7  14       85.13       83.28      8.24 o 
   6  -7  14      129.18      135.92      9.78 o 
  -3  -6  14        4.42       -3.40      7.56 o 
  -2  -6  14       22.17       25.67      4.16 o 
  -1  -6  14        0.10        6.64      3.57 o 
   0  -6  14       94.09       97.89      6.46 o 
   1  -6  14       26.48       35.11      5.59 o 
   2  -6  14       51.99       55.70      6.50 o 
   3  -6  14      378.50      372.64     11.32 o 
   4  -6  14       19.47       16.66      6.03 o 
   5  -6  14      174.01      171.55     10.28 o 
   6  -6  14        1.73        3.41      5.61 o 
   7  -6  14       65.31       45.37      7.33 o 
  -3  -5  14       13.22       14.42      5.31 o 
  -2  -5  14        0.24       -2.23      4.04 o 
  -1  -5  14      355.69      351.49      8.39 o 
   0  -5  14      216.78      250.68      8.32 o 
   1  -5  14      259.55      262.76      7.71 o 
   2  -5  14       18.31        6.82      4.58 o 
   3  -5  14     1597.86     1620.04     22.76 o 
   4  -5  14        7.66        7.61      4.58 o 
   5  -5  14      139.94      133.05     12.06 o 
   6  -5  14      179.65      186.45     10.46 o 
   7  -5  14       12.41       14.47      6.30 o 
   8  -5  14       57.21       45.86     10.58 o 
   9  -5  14      352.51      391.02     15.64 o 
  -4  -4  14       34.77       31.07      6.87 o 
  -3  -4  14        9.20       14.93      6.22 o 
  -2  -4  14       17.40       12.09      4.64 o 
  -1  -4  14      336.22      361.05      8.25 o 
   0  -4  14      175.85      185.07      6.89 o 
   1  -4  14      107.46      104.77      6.66 o 
   2  -4  14      216.26      245.94      8.92 o 
   3  -4  14      479.59      460.73     10.18 o 
   4  -4  14      169.58      171.58      8.07 o 
   5  -4  14      309.87      297.59      9.76 o 
   6  -4  14       22.90       16.01      5.85 o 
   7  -4  14       44.03       47.55      6.98 o 
   8  -4  14      153.79      153.77      9.81 o 
   9  -4  14      108.25       91.05      8.40 o 
  10  -4  14        1.61       -5.77      5.77 o
[truncated: 44,302 more chars]
